# Supplementary material for: Exploring the ATG9A interactome uncovers interaction with VPS13A
Source: J Cell Sci. Author manuscript; Available in PMC 2024 Mar 6. (PMC10911177; doi:10.1242/jcs.261081)
Supplement: Table S1 [file EMS194369-supplement-Table_S1.xlsx]

## Sheet: Table S1 Guide
Table S1. List of all identified proteins detected by Mass Spectrometry immunoprecipitated by ATG9A. Different tabs of the worksheet represent datasets obtained when cells were lysed using Triton X-100 or LMNG and a third tab combining both datasets (tab titled all proteins). Common contaminants were removed.
Color code of columns:
Columns in Blue:	Log2 LFQ intensity (Normalized intensity) of proteins found in each ATG9A and control condition (Each condition was analysed in triplicate), followed by two columns with their median value (values in red and blue font)
Score:	Measure of the certainty of protein identification.
Intensity	Summed up eXtracted Ion Current (XIC) of all isotopic clusters associated with the identified AA sequence. In other words, intensities are the sums of all individual peptide intensities belonging to a particular protein group. Unique and razor peptide intensities are used as default.
MS/MS Count:	The peptide spectrum matches for the indicated protein
Razor+ unique peptides:	Total number of razor + unique peptides associated with the protein group (i.e. these peptides are shared with another protein group)
Columns in Yellow:	The statistical test values and whether the t-test performed for the log2 fold change between the bait and control condition is significant (p<0.05), when marked with ‘+’, this particular protein was found to be significant.
Columns in Green:	protein IDs (Identifier(s) of protein(s) contained in the protein group), Majority protein IDs (These are the IDs of those proteins that have at least half of the peptides that the leading protein has) and protein/gene names (Name(s) of protein(s) or gene(s) associated to the protein(s) contained within the group).

## Sheet: Triton
Triton_IP_01	Triton_IP_02	Triton_IP_03	Triton_Control_01	Triton_Control_02	Triton_Control_03	Median_Triton_IP	Median_Triton_Control	Score	Intensity	MS/MS count	Razor + unique peptides	t-test Significant log2 fold change Triton [IP / Control] imputed S=0.5	-Log t-test p value log2 fold change Triton [IP / Control] imputed S=0.5	t-test Difference log2 fold change Triton [IP / Control] imputed S=0.5	Protein IDs	Majority protein IDs	Protein names	Gene names
21.1792	21.2056	21.3588	0	0	0	21.2056	0	142.36	8042800000	180	34	+	3.96495	7.15408	Q7Z3C6;Q674R7	Q7Z3C6	Autophagy-related protein 9A	ATG9A
21.4843	21.8439	21.7928	0	0	0	21.7928	0	23.764	556920000	27	8	+	4.2187	6.47712	Q9BSD7	Q9BSD7	Cancer-related nucleoside-triphosphatase	NTPCR
23.8994	23.5587	23.13	17.6036	18.0215	0	23.5587	17.6036	7.5043	832180000	22	3	+	1.50778	5.81802	P63173	P63173	60S ribosomal protein L38	RPL38
19.1294	19.3742	19.7665	0	0	0	19.3742	0	269.52	19833000000	277	32	+	5.0651	5.30026	O75955	O75955	Flotillin-1	FLOT1
20.3608	19.545	16.2591	0	0	0	19.545	0	40.1	1484200000	19	4	+	1.48296	4.74955	Q8WUK0	Q8WUK0	Phosphatidylglycerophosphatase and protein-tyrosine phosphatase 1	PTPMT1
20.5833	21.2369	20.9653	16.985	0	0	20.9653	0	4.4435	47392000	3	2	+	1.74794	4.74833	P62857	P62857	40S ribosomal protein S28	RPS28
19.2086	19.0402	19.3238	0	12.7621	0	19.2086	0	202.7	10711000000	280	32	+	5.59078	4.55408	Q14254	Q14254	Flotillin-2	FLOT2
19.9703	19.704	18.9253	14.2111	0	0	19.704	0	53.125	4282200000	100	14	+	3.30983	4.50307	Q00325	Q00325	Phosphate carrier protein, mitochondrial	SLC25A3
18.3973	18.3961	18.3432	0	0	0	18.3961	0	2.6258	172880000	8	1	+	4.95226	4.20862	F5GYI3	F5GYI3	Ubiquitin-associated protein 1-like	UBAP1L
18.6587	18.6787	18.2047	0	0	0	18.6587	0	28.451	1724900000	24	6	+	4.06329	3.91543	Q9BUF5	Q9BUF5	Tubulin beta-6 chain	TUBB6
17.5337	18.0323	18.0157	0	0	0	18.0157	0	2.246	82514000	3	1	+	4.34706	3.86107	O00483	O00483	Cytochrome c oxidase subunit NDUFA4	NDUFA4
17.6246	17.8202	18.1937	0	0	0	17.8202	0	2.4062	5133200	2	1	+	4.24124	3.85473	Q5VSP4;P31025	Q5VSP4;P31025	Putative lipocalin 1-like protein 1;Lipocalin-1	LCN1P1;LCN1
17.7106	17.698	18.0343	0	0	0	17.7106	0	3.156	26737000	4	2	+	4.00387	3.4492	Q9UBS4	Q9UBS4	DnaJ homolog subfamily B member 11	DNAJB11
19.2761	20.3129	17.9134	15.282	0	14.3901	19.2761	14.3901	14.799	274310000	9	2	+	1.66921	3.42207	Q9UJZ1	Q9UJZ1	Stomatin-like protein 2, mitochondrial	STOML2
20.6066	20.5782	20.6744	15.8544	14.9411	15.8463	20.6066	15.8463	81.646	1862800000	88	16	+	4.16328	3.40441	P49411	P49411	Elongation factor Tu, mitochondrial	TUFM
21.2552	20.8952	20.8743	16.8815	15.8688	15.3535	20.8952	15.8688	33.665	849590000	59	9	+	3.08827	3.30558	P36542	P36542	ATP synthase subunit gamma, mitochondrial	ATP5C1
18.6236	18.448	18.4726	13.5589	0	13.8674	18.4726	13.5589	47.947	886770000	56	13	+	3.91824	3.29868	Q02978	Q02978	Mitochondrial 2-oxoglutarate/malate carrier protein	SLC25A11
18.4554	19.2373	19.147	0	14.3763	15.1015	19.147	14.3763	29.701	474530000	25	10	+	1.58011	3.28553	P06493;Q00535;Q00534;P50750;Q96Q40;O94921;Q07002;Q00536;Q00537;Q9NYV4;Q14004	P06493	Cyclin-dependent kinase 1	CDK1
17.3422	17.1708	18.0706	0	0	0	17.3422	0	5.3768	35766000	8	4	+	2.98407	3.04643	P19474	P19474	E3 ubiquitin-protein ligase TRIM21	TRIM21
18.5563	17.686	18.055	0	0	15.4379	18.055	0	59.944	737430000	32	8	+	1.30635	3.0357	Q3ZCQ8	Q3ZCQ8	Mitochondrial import inner membrane translocase subunit TIM50	TIMM50
17.8074	17.7437	17.9394	0	0	0	17.8074	0	35.543	624040000	28	11	+	4.27913	3.03239	P33993	P33993	DNA replication licensing factor MCM7	MCM7
19.6042	19.9267	19.1191	18.6427	0	0	19.6042	0	3.9819	35055000	3	1		0.803196	3.01274	P84090	P84090	Enhancer of rudimentary homolog	ERH
24.7035	24.7186	25.0744	20.5203	20.0863	20.0767	24.7186	20.0863	21.128	1625300000	53	8	+	4.51759	2.93639	P62829	P62829	60S ribosomal protein L23	RPL23
18.38	17.7375	18.5595	0	0	0	18.38	0	28.079	1962600000	75	11	+	2.47606	2.92317	P53007	P53007	Tricarboxylate transport protein, mitochondrial	SLC25A1
16.6461	16.7708	17.3075	0	0	0	16.7708	0	10.189	564780000	25	4	+	3.7632	2.91854	P12235	P12235	ADP/ATP translocase 1	SLC25A4
17.3734	17.2729	17.6036	0	0	0	17.3734	0	2.037	19436000	1	1	+	4.13352	2.91805	P18085	P18085	ADP-ribosylation factor 4	ARF4
19.0036	19.4395	19.377	0	0	18.5276	19.377	0	7.0708	277130000	9	5		0.665376	2.77003	P84085	P84085	ADP-ribosylation factor 5	ARF5
19.9011	0	20.0457	12.0013	0	0	19.9011	0	6.757	1502400000	7	6		0.411429	2.71118	Q96RL7	Q96RL7	Vacuolar protein sorting-associated protein 13A	VPS13A
19.4976	19.6841	19.5701	16.5614	0	16.7081	19.5701	16.5614	17.086	395380000	22	6	+	1.00428	2.65745	P12004	P12004	Proliferating cell nuclear antigen	PCNA
22.8838	23.0598	23.2524	18.7462	19.0755	18.8444	23.0598	18.8444	64.692	2775700000	138	21	+	2.98961	2.50862	P23396	P23396	40S ribosomal protein S3	RPS3
24.805	24.9284	25.3313	20.8258	21.1174	20.7867	24.9284	20.8258	15.517	832370000	24	5	+	2.86162	2.44353	P60866	P60866	40S ribosomal protein S20	RPS20
17.5456	16.3659	17.0666	0	0	0	17.0666	0	19.523	340750000	26	11	+	2.44058	2.43013	O95782;O94973	O95782	AP-2 complex subunit alpha-1	AP2A1
22.5161	22.841	22.8904	19.6217	18.5337	18.0387	22.841	18.5337	7.2984	171960000	12	2	+	2.56387	2.34976	P35268	P35268	60S ribosomal protein L22	RPL22
18.7532	17.9953	17.8001	16.9644	0	0	17.9953	0	17.352	412720000	13	1		0.856127	2.33145	P17066;P48741	P17066;P48741	Heat shock 70 kDa protein 6;Putative heat shock 70 kDa protein 7	HSPA6;HSPA7
21.9661	21.8674	22.3062	18.8452	18.7971	16.6835	21.9661	18.7971	9.1009	291350000	14	4	+	1.46575	2.26995	P42677;Q71UM5	P42677;Q71UM5	40S ribosomal protein S27;40S ribosomal protein S27-like	RPS27;RPS27L
17.2475	15.5057	17.0044	0	0	0	17.0044	0	11.008	236650000	18	6	+	1.19239	2.24983	Q53H12	Q53H12	Acylglycerol kinase, mitochondrial	AGK
17.8277	17.4391	17.4552	0	0	0	17.4552	0	2.023	26505000	4	1	+	1.89031	2.1704	P84077;P61204	P84077;P61204	ADP-ribosylation factor 1;ADP-ribosylation factor 3	ARF1;ARF3
24.4354	24.4765	24.2992	20.5791	20.8304	20.4423	24.4354	20.5791	46.673	6721500000	134	14	+	2.84496	2.11837	Q5VTE0;P68104;Q05639	Q5VTE0;P68104;Q05639	Putative elongation factor 1-alpha-like 3;Elongation factor 1-alpha 1;Elongation factor 1-alpha 2	EEF1A1P5;EEF1A1;EEF1A2
19.7162	19.4649	19.9249	16.1249	15.5639	16.1433	19.7162	16.1249	9.7883	71602000	10	5	+	3.36429	2.08991	P63244	P63244	Guanine nucleotide-binding protein subunit beta-2-like 1;Guanine nucleotide-binding protein subunit beta-2-like 1, N-terminally processed	GNB2L1
17.2138	17.6948	17.4275	0	0	0	17.4275	0	11.253	134830000	12	6	+	3.31868	1.96644	P28331	P28331	NADH-ubiquinone oxidoreductase 75 kDa subunit, mitochondrial	NDUFS1
25.2166	25.4337	25.4067	22.1025	21.9685	21.1693	25.4067	21.9685	44.571	3677800000	139	12	+	2.52232	1.93749	P62249	P62249	40S ribosomal protein S16	RPS16
24.6903	24.4447	24.3838	21.2778	21.0454	20.5302	24.4447	21.0454	323.31	50719000000	677	28	+	2.79551	1.88707	P68371	P68371	Tubulin beta-4B chain	TUBB4B
22.833	22.7526	22.6362	19.9004	18.3135	19.4789	22.7526	19.4789	18.025	577360000	26	9	+	2.32975	1.84161	P62280	P62280	40S ribosomal protein S11	RPS11
23.8121	23.6377	23.4227	20.7646	20.4656	19.2419	23.6377	20.4656	323.31	73017000000	438	29	+	1.75814	1.79871	P68363;P68366;A6NHL2;Q9H853	P68363;P68366	Tubulin alpha-1B chain;Tubulin alpha-4A chain	TUBA1B;TUBA4A
19.4369	19.6878	19.5679	17.6399	18.0189	0	19.5679	17.6399	8.1185	2645400000	23	3		0.447552	1.74712	P68133;P68032;P63267;P62736	P68133;P68032;P63267;P62736	Actin, alpha skeletal muscle;Actin, alpha cardiac muscle 1;Actin, gamma-enteric smooth muscle;Actin, aortic smooth muscle	ACTA1;ACTC1;ACTG2;ACTA2
16.713	16.9689	15.8671	0	13.7856	13.6687	16.713	13.6687	42.679	368170000	8	4		0.968779	1.68349	P14923;P35222	P14923	Junction plakoglobin	JUP
22.4817	22.4469	22.5115	19.0816	19.0716	19.3027	22.4817	19.0816	91.365	14603000000	211	26	+	2.84128	1.66	P12236	P12236	ADP/ATP translocase 3;ADP/ATP translocase 3, N-terminally processed	SLC25A6
17.441	16.7354	17.2202	0	14.1981	14.5137	17.2202	14.1981	5.0932	79740000	8	3		1.02334	1.65783	Q9Y305	Q9Y305	Acyl-coenzyme A thioesterase 9, mitochondrial	ACOT9
18.8689	16.0549	17.6025	14.9588	14.9372	0	17.6025	14.9372	13.647	841050000	27	5		0.662208	1.63699	Q9BVA1;Q13885	Q9BVA1;Q13885	Tubulin beta-2B chain;Tubulin beta-2A chain	TUBB2B;TUBB2A
21.776	21.5193	21.5209	17.523	18.883	18.5408	21.5209	18.5408	12.593	372570000	27	5	+	1.25977	1.62176	P62826	P62826	GTP-binding nuclear protein Ran	RAN
19.0114	17.7592	18.6719	0	16.4887	16.1871	18.6719	16.1871	10.582	224590000	14	5		0.514164	1.57085	P27635;Q96L21	P27635;Q96L21	60S ribosomal protein L10;60S ribosomal protein L10-like	RPL10;RPL10L
15.8616	15.2108	0	0	0	0	15.2108	0	29.951	842840000	24	3	+	1.55003	1.48961	Q9BQE3	Q9BQE3	Tubulin alpha-1C chain	TUBA1C
18.4996	16.7672	19.4252	17.7874	0	15.1185	18.4996	15.1185	4.1486	51632000	6	2		0.390113	1.47888	P0DN76;Q01081	P0DN76;Q01081	Splicing factor U2AF 35 kDa subunit	U2AF1
21.9773	21.909	21.8466	19.4923	19.231	17.9142	21.909	19.231	68.326	8520700000	114	6		1.35213	1.36381	P07437;A6NNZ2;CON__ENSEMBL:ENSBTAP00000025008;Q9H4B7	P07437	Tubulin beta chain	TUBB
19.1182	17.2022	16.6406	18.394	0	0	17.2022	0	53.271	256030000	18	4		0.281168	1.29006	Q04837	Q04837	Single-stranded DNA-binding protein, mitochondrial	SSBP1
0	16.8157	16.7494	0	0	0	16.7494	0	3.6784	16685000	1	1		0.912792	1.27465	Q96DA6	Q96DA6	Mitochondrial import inner membrane translocase subunit TIM14	DNAJC19
15.561	16.6895	15.8076	13.457	0	0	15.8076	0	8.4693	481170000	5	4		1.27179	1.26315	P63010	P63010	AP-2 complex subunit beta	AP2B1
23.2018	22.6775	23.0496	19.8263	20.0527	20.3482	23.0496	20.0527	27.666	611050000	45	9	+	1.61222	1.23253	P62263	P62263	40S ribosomal protein S14	RPS14
15.2393	17.5403	17.7623	0	0	0	17.5403	0	4.1832	68594000	6	2		0.69719	1.22191	P62847	P62847	40S ribosomal protein S24	RPS24
20.948	20.8243	20.7676	18.4134	18.2166	17.2644	20.8243	18.2166	84.476	2433300000	103	22		1.57017	1.21376	P25705	P25705	ATP synthase subunit alpha, mitochondrial	ATP5A1
17.3224	17.5942	18.4388	15.1735	14.4497	15.1059	17.5942	15.1059	3.5367	109140000	5	2		1.5878	1.20735	P52597	P52597	Heterogeneous nuclear ribonucleoprotein F;Heterogeneous nuclear ribonucleoprotein F, N-terminally processed	HNRNPF
20.5181	20.4675	20.6093	17.4089	18.2636	17.6823	20.5181	17.6823	13.797	287700000	14	5		1.1668	1.07864	P62244	P62244	40S ribosomal protein S15a	RPS15A
0	20.3043	21.9507	16.6304	0	16.8782	20.3043	16.6304	3.0928	63577000	5	2		0.127545	1.05343	P08708	P08708	40S ribosomal protein S17	RPS17
15.8453	15.6072	15.2662	13.9683	0	0	15.6072	0	70.079	3872000000	91	19		1.01984	1.01776	P17987	P17987	T-complex protein 1 subunit alpha	TCP1
17.686	17.0056	17.4255	14.9713	15.6216	0	17.4255	14.9713	3.4865	98468000	4	3		0.63107	1.01486	Q9H0U4;P62820;Q92928	Q9H0U4;P62820;Q92928	Ras-related protein Rab-1B;Ras-related protein Rab-1A;Putative Ras-related protein Rab-1C	RAB1B;RAB1A;RAB1C
17.2231	16.8424	14.5977	13.9396	13.4743	13.2669	16.8424	13.4743	5.8603	106940000	7	4		0.519346	0.992728	P51570	P51570	Galactokinase	GALK1
17.5921	13.9586	14.9287	0	0	0	14.9287	0	40.117	751450000	34	10		0.341478	0.981549	Q9Y285	Q9Y285	Phenylalanine--tRNA ligase alpha subunit	FARSA
16.6651	15.9981	16.9098	0	15.2818	14.225	16.6651	14.225	92.597	5742600000	172	25		0.348576	0.926734	O43175	O43175	D-3-phosphoglycerate dehydrogenase	PHGDH
0	16.6888	16.6484	0	0	0	16.6484	0	2.6896	37618000	2	2		0.300801	0.908911	Q9UNX3;P61254	Q9UNX3;P61254	60S ribosomal protein L26-like 1;60S ribosomal protein L26	RPL26L1;RPL26
17.2831	15.2049	16.3573	0	13.8223	14.7289	16.3573	13.8223	13.167	269580000	15	4		0.383716	0.901174	P57088	P57088	Transmembrane protein 33	TMEM33
17.5986	18.3447	17.6727	16.0844	13.9436	16.0125	17.6727	16.0125	4.5803	92394000	9	2		0.640748	0.857108	Q08554	Q08554	Desmocollin-1	DSC1
17.3843	16.8003	16.0904	14.8603	0	14.3124	16.8003	14.3124	29.846	2260600000	60	9		0.879234	0.797578	Q53GQ0	Q53GQ0	Very-long-chain 3-oxoacyl-CoA reductase	HSD17B12
19.3731	18.8244	19.2828	17.3574	16.8267	15.9088	19.2828	16.8267	10.058	274240000	10	4		0.888791	0.794387	P30050	P30050	60S ribosomal protein L12	RPL12
14.1031	16.7576	15.584	0	0	0	15.584	0	33.606	541430000	20	10		0.331853	0.786682	P21281;P15313	P21281	V-type proton ATPase subunit B, brain isoform	ATP6V1B2
18.1667	18.2398	18.46	16.1237	15.4889	15.9086	18.2398	15.9086	126.2	2149300000	139	51		2.81943	0.780412	P15924	P15924	Desmoplakin	DSP
17.8711	18.3079	18.1751	16.7219	15.5203	14.9467	18.1751	15.5203	10.616	155120000	21	5		0.811565	0.720374	Q96PK6	Q96PK6	RNA-binding protein 14	RBM14
15.0445	15.0411	14.1709	0	0	0	15.0411	0	10.384	176790000	12	5		0.945342	0.688249	P11586	P11586	C-1-tetrahydrofolate synthase, cytoplasmic;Methylenetetrahydrofolate dehydrogenase;Methenyltetrahydrofolate cyclohydrolase;Formyltetrahydrofolate synthetase;C-1-tetrahydrofolate synthase, cytoplasmic, N-terminally processed	MTHFD1
15.9652	16.9036	16.2294	14.1458	13.8545	14.042	16.2294	14.042	133.02	25909000000	272	42		1.16841	0.683902	P55060	P55060	Exportin-2	CSE1L
19.0947	18.9755	18.8774	18.1629	18.6288	0	18.9755	18.1629	4.8459	97384000	5	2		0.142983	0.680478	P62750	P62750	60S ribosomal protein L23a	RPL23A
15.9074	0	15.4272	0	0	0	15.4272	0	9.2013	98028000	7	2		0.332777	0.663813	Q96EY1	Q96EY1	DnaJ homolog subfamily A member 3, mitochondrial	DNAJA3
15.1717	13.4058	16.0399	0	0	0	15.1717	0	32.106	569100000	27	12		0.278111	0.65517	Q9UJS0;O75746	Q9UJS0	Calcium-binding mitochondrial carrier protein Aralar2	SLC25A13
17.7865	15.601	14.6034	13.6815	13.6017	13.7749	15.601	13.6815	28.005	1359300000	22	7		0.261488	0.642919	P48643	P48643	T-complex protein 1 subunit epsilon	CCT5
19.0815	19.8684	20.0332	17.4879	16.5666	18.0117	19.8684	17.4879	22.787	519790000	35	7		0.634641	0.637598	P50402	P50402	Emerin	EMD
22.006	22.2015	22.0135	20.3245	19.834	19.2883	22.0135	19.834	14.786	529200000	40	7		1.13791	0.589979	P62913	P62913	60S ribosomal protein L11	RPL11
15.9193	16.5647	0	0	0	0	15.9193	0	47.626	1063100000	5	1		0.16429	0.536819	Q71U36;P0DPH8;P0DPH7;Q6PEY2	Q71U36;P0DPH8;P0DPH7;Q6PEY2	Tubulin alpha-1A chain;Tubulin alpha-3E chain	TUBA1A;TUBA3E
17.6	17.8168	18.0681	15.2304	15.3178	16.4919	17.8168	15.3178	5.6513	94186000	14	3		0.411465	0.48021	Q96HS1	Q96HS1	Serine/threonine-protein phosphatase PGAM5, mitochondrial	PGAM5
15.3013	15.3938	15.4131	0	0	0	15.3938	0	5.955	56758000	10	2		1.27277	0.460574	Q9UN37;O75351;Q6PIW4	Q9UN37;O75351;Q6PIW4	Vacuolar protein sorting-associated protein 4A;Vacuolar protein sorting-associated protein 4B;Fidgetin-like protein 1	VPS4A;VPS4B;FIGNL1
21.4169	0	0	15.6428	0	15.2034	0	15.2034	5.6482	2125100000	3	1		0.0578913	0.442483	Q562R1	Q562R1	Beta-actin-like protein 2	ACTBL2
22.8757	23.2379	22.5264	20.8254	20.6333	20.8639	22.8757	20.8254	7.8768	352430000	28	3		0.821487	0.437752	P62851	P62851	40S ribosomal protein S25	RPS25
15.2298	13.5031	13.9724	0	10.8564	0	13.9724	0	240.15	7384700000	206	82		0.207639	0.437196	P78527	P78527	DNA-dependent protein kinase catalytic subunit	PRKDC
20.593	20.178	17.2913	17.3195	17.4182	17.0515	20.178	17.3195	8.0675	213750000	14	4		0.146689	0.422971	P62266	P62266	40S ribosomal protein S23	RPS23
20.739	20.3192	20.4627	18.7563	18.8039	17.7649	20.4627	18.7563	20.648	706080000	34	7		0.425482	0.397176	P31943;P55795	P31943;P55795	Heterogeneous nuclear ribonucleoprotein H;Heterogeneous nuclear ribonucleoprotein H, N-terminally processed;Heterogeneous nuclear ribonucleoprotein H2	HNRNPH1;HNRNPH2
20.7626	20.6693	16.5202	17.243	17.4904	17.0238	20.6693	17.243	26.128	4156400000	62	6		0.0994617	0.396886	P05141;Q9H0C2	P05141	ADP/ATP translocase 2;ADP/ATP translocase 2, N-terminally processed	SLC25A5
20.8216	21.1811	21.0495	19.2751	19.0932	18.4937	21.0495	19.0932	27.25	563170000	36	14		0.71493	0.395353	Q9UJV9	Q9UJV9	Probable ATP-dependent RNA helicase DDX41	DDX41
18.9865	18.621	18.8789	18.2802	18.7089	0	18.8789	18.2802	10.521	2516000000	13	3		0.0788384	0.385749	P04406	P04406	Glyceraldehyde-3-phosphate dehydrogenase	GAPDH
0	15.2174	15.517	0	0	0	15.2174	0	9.1499	339080000	9	2		0.131382	0.3527	P31689	P31689	DnaJ homolog subfamily A member 1	DNAJA1
17.5018	18.0276	17.6287	16.1246	15.028	16.1202	17.6287	16.1202	109.55	3247600000	160	33		0.449556	0.293703	Q9NVI7	Q9NVI7	ATPase family AAA domain-containing protein 3A	ATAD3A
18.9063	18.7107	17.8196	16.3861	16.4562	16.7126	18.7107	16.4562	7.0392	124810000	11	4		0.279385	0.292477	Q07955	Q07955	Serine/arginine-rich splicing factor 1	SRSF1
15.9102	0	15.4476	13.1106	12.422	12.7265	15.4476	12.7265	32.393	1216700000	27	11		0.0765802	0.230817	P11172	P11172	Uridine 5-monophosphate synthase;Orotate phosphoribosyltransferase;Orotidine 5-phosphate decarboxylase	UMPS
25.3858	25.3468	25.1406	23.487	23.532	23.2462	25.3468	23.487	138.13	5858500000	193	17		0.375394	0.201317	P62269	P62269	40S ribosomal protein S18	RPS18
0	0	0	0	13.6001	11.9447	0	11.9447	10.498	184470000	14	6		0.116229	0.194718	Q08211	Q08211	ATP-dependent RNA helicase A	DHX9
0	16.3555	15.981	14.0697	0	0	15.981	0	8.8769	161870000	16	4		0.0412262	0.129046	Q9UBM7	Q9UBM7	7-dehydrocholesterol reductase	DHCR7
16.6398	16.4082	16.4205	14.5258	14.4807	15.1451	16.4205	14.5258	15.302	284160000	29	8		0.121205	0.104228	P61978	P61978	Heterogeneous nuclear ribonucleoprotein K	HNRNPK
15.9067	0	16.6092	0	0	0	15.9067	0	10.813	106880000	6	4		0.0223698	0.0925951	P50454	P50454	Serpin H1	SERPINH1
18.9699	19.4928	19.1339	17.8842	16.9792	17.6566	19.1339	17.6566	25.509	1168200000	49	10		0.0454202	0.0241057	Q15365;P57723	Q15365	Poly(rC)-binding protein 1	PCBP1
14.508	15.0197	15.2031	13.5048	13.0815	13.0845	15.0197	13.0845	131.89	2440300000	62	21		0.0316782	0.0186332	P19367;P52789;Q2TB90;P52790	P19367	Hexokinase-1	HK1
17.6674	18.2071	19.2466	16.4486	16.2462	17.412	18.2071	16.4486	14.221	807450000	19	4		0.00184058	0.00339953	P62081	P62081	40S ribosomal protein S7	RPS7
23.7349	23.9895	24.2644	21.8146	22.6461	22.7249	23.9895	22.6461	43.386	2855400000	82	12		0.0472535	-0.0669257	P22061	P22061	Protein-L-isoaspartate(D-aspartate) O-methyltransferase	PCMT1
16.7651	16.2387	16.4504	14.6911	15.1938	14.8878	16.4504	14.8878	3.2883	55823000	3	2		0.102773	-0.107531	Q16531	Q16531	DNA damage-binding protein 1	DDB1
21.4282	19.7335	0	14.7216	17.8778	16.7642	19.7335	16.7642	13.026	1010700000	15	6		0.0133942	-0.115695	O43143;O60231;Q14562	O43143	Pre-mRNA-splicing factor ATP-dependent RNA helicase DHX15	DHX15
17.07	17.4877	18.5504	16.7922	15.3964	16.2793	17.4877	16.2793	4.1258	63564000	5	3		0.0882245	-0.121339	P04792	P04792	Heat shock protein beta-1	HSPB1
18.8987	18.8936	18.6277	17.583	17.255	17.0814	18.8936	17.255	16.038	459420000	29	6		0.456081	-0.167847	P07355;A6NMY6	P07355;A6NMY6	Annexin A2;Putative annexin A2-like protein	ANXA2;ANXA2P2
12.6941	12.6251	12.9041	8.8712	0	0	12.6941	0	70.041	531860000	67	34		0.0486514	-0.19886	Q15149	Q15149	Plectin	PLEC
17.5653	17.9462	16.866	15.9444	16.0444	16.0378	17.5653	16.0378	10.796	178720000	23	6		0.2231	-0.217748	P13639;Q15029	P13639	Elongation factor 2	EEF2
19.3303	18.8845	18.4981	17.6528	17.6734	17.0804	18.8845	17.6528	5.5484	142960000	8	3		0.253908	-0.23265	P61353	P61353	60S ribosomal protein L27	RPL27
21.1591	20.2279	20.0459	19.3585	19.1906	18.6879	20.2279	19.1906	15.025	176950000	13	3		0.248384	-0.269435	P46783;Q9NQ39	P46783;Q9NQ39	40S ribosomal protein S10;Putative 40S ribosomal protein S10-like	RPS10;RPS10P5
18.8382	17.6129	20.9667	18.5176	17.5735	17.243	18.8382	17.5735	7.5627	105690000	5	6		0.108991	-0.306822	P46781	P46781	40S ribosomal protein S9	RPS9
13.6504	16.1592	0	0	0	0	13.6504	0	11.811	529140000	6	3		0.148063	-0.321502	P28288	P28288	ATP-binding cassette sub-family D member 3	ABCD3
18.9723	14.9295	17.5443	0	17.3101	17.4163	17.5443	17.3101	7.8005	122740000	9	4		0.057992	-0.350681	P51153;Q92930;P61006;P61026;P59190;P20337;O95716;P20336;Q96E17	P51153;Q92930;P61006	Ras-related protein Rab-13;Ras-related protein Rab-8B;Ras-related protein Rab-8A	RAB13;RAB8B;RAB8A
17.8945	18.4874	18.9104	18.1854	16.1643	17.1774	18.4874	17.1774	5.9914	81827000	11	3		0.35406	-0.412998	Q13162	Q13162	Peroxiredoxin-4	PRDX4
19.8055	19.9433	19.8982	18.7736	18.399	18.7099	19.8982	18.7099	3.5839	76014000	7	2		1.79577	-0.413186	P62318	P62318	Small nuclear ribonucleoprotein Sm D3	SNRPD3
14.2939	0	14.1501	0	0	0	14.1501	0	3.3979	66191000	3	2		0.24111	-0.41651	Q5JPH6	Q5JPH6	Probable glutamate--tRNA ligase, mitochondrial	EARS2
19.445	19.302	19.5718	18.3313	18.4888	17.7756	19.445	18.3313	36.372	556730000	42	11		0.623622	-0.427048	P11021	P11021	78 kDa glucose-regulated protein	HSPA5
18.3133	18.8922	18.9283	17.4871	17.8888	17.2449	18.8922	17.4871	28.259	414190000	35	9		0.609345	-0.496995	P38646	P38646	Stress-70 protein, mitochondrial	HSPA9
17.6431	17.7553	18.9951	16.7596	17.3127	16.8473	17.7553	16.8473	12.708	509630000	32	3		0.392658	-0.510074	Q15366;P57721	Q15366;P57721	Poly(rC)-binding protein 2;Poly(rC)-binding protein 3	PCBP2;PCBP3
17.1382	17.3191	15.7981	15.6747	15.2681	15.9236	17.1382	15.6747	12.809	166630000	14	5		0.445225	-0.538401	P42167	P42167	Lamina-associated polypeptide 2, isoforms beta/gamma;Thymopoietin;Thymopentin	TMPO
21.3493	21.1495	21.1355	20.3117	20.1737	19.9565	21.1495	20.1737	246.58	7933300000	164	29		1.4989	-0.603932	P05783;CON__H-INV:HIT000015463;CON__Q92764;CON__Q497I4;Q92764	P05783	Keratin, type I cytoskeletal 18	KRT18
18.393	17.9101	18.2496	17.9335	15.2117	18.2341	18.2496	17.9335	14.896	700200000	34	8		0.288681	-0.610282	P05388;Q8NHW5	P05388;Q8NHW5	60S acidic ribosomal protein P0;60S acidic ribosomal protein P0-like	RPLP0;RPLP0P6
21.951	21.7928	21.7081	20.7565	20.8069	20.7679	21.7928	20.7679	26.947	2175200000	70	9		1.32518	-0.627822	P46782	P46782	40S ribosomal protein S5;40S ribosomal protein S5, N-terminally processed	RPS5
21.0169	20.7439	21.1623	19.9455	20.3606	19.5169	21.0169	19.9455	22.77	718990000	37	10		0.76575	-0.634654	Q06830	Q06830	Peroxiredoxin-1	PRDX1
13.7683	15.7818	0	0	0	0	13.7683	0	30.28	322050000	28	11		0.284619	-0.641542	Q9P2R7	Q9P2R7	Succinyl-CoA ligase [ADP-forming] subunit beta, mitochondrial	SUCLA2
16.6492	18.3795	16.7662	16.4691	16.3322	16.0651	16.7662	16.3322	168.92	8468400000	168	20		0.545441	-0.691918	Q99623	Q99623	Prohibitin-2	PHB2
19.7405	19.8959	19.8136	18.9274	18.6192	19.0457	19.8136	18.9274	14.479	542240000	27	7		2.02407	-0.715453	P62701;Q8TD47;P22090	P62701	40S ribosomal protein S4, X isoform	RPS4X
18.6092	18.5942	18.3383	17.324	17.3893	17.9906	18.5942	17.3893	2.7875	62370000	11	1		1.03082	-0.722106	P46776	P46776	60S ribosomal protein L27a	RPL27A
17.7612	18.5209	17.8154	17.5154	17.4445	16.3343	17.8154	17.4445	10.253	106650000	7	3		0.75087	-0.733586	P62241	P62241	40S ribosomal protein S8	RPS8
17.4743	17.8577	17.7633	16.315	17.9165	16.0624	17.7633	16.315	7.0416	70156000	10	3		0.431788	-0.734257	P26373	P26373	60S ribosomal protein L13	RPL13
16.0203	16.1654	15.0459	13.7656	15.5017	15.3416	16.0203	15.3416	11.828	149360000	12	5		0.413968	-0.793804	P09874	P09874	Poly [ADP-ribose] polymerase 1	PARP1
15.6489	15.7871	13.5645	15.0152	12.8309	14.5696	15.6489	14.5696	6.4969	487670000	18	3		0.383367	-0.806439	O00425	O00425	Insulin-like growth factor 2 mRNA-binding protein 3	IGF2BP3
14.9388	0	15.8859	14.1241	14.7881	0	14.9388	14.1241	9.8287	448580000	12	1		0.347216	-0.828975	P60709;Q6S8J3;A5A3E0;P0CG38;P0CG39;Q9BYX7	P60709	Actin, cytoplasmic 1;Actin, cytoplasmic 1, N-terminally processed	ACTB
18.9319	18.4448	19.0935	17.8676	17.9237	18.1742	18.9319	17.9237	20.685	518780000	39	10		1.23732	-0.833153	Q15233;Q8WXF1	Q15233	Non-POU domain-containing octamer-binding protein	NONO
22.9055	22.5998	22.8339	22.1245	22.0252	21.728	22.8339	22.0252	143.77	7878600000	256	26		1.77494	-0.847488	P0DMV9;P0DMV8	P0DMV9;P0DMV8	Heat shock 70 kDa protein 1B;Heat shock 70 kDa protein 1A	HSPA1B;HSPA1A
13.8757	14.3955	0	0	0	0	13.8757	0	2.6538	20706000	4	2		0.86808	-0.852128	Q12906	Q12906	Interleukin enhancer-binding factor 3	ILF3
0	0	0	12.5638	0	13.0791	0	12.5638	25.218	557070000	33	12		0.689541	-0.853215	Q12931	Q12931	Heat shock protein 75 kDa, mitochondrial	TRAP1
21.0718	21.0213	21.4943	20.5242	20.2376	20.4131	21.0718	20.4131	20.186	320760000	27	6		2.02373	-0.863888	P39019	P39019	40S ribosomal protein S19	RPS19
17.0877	0	17.3829	15.6399	0	15.7319	17.0877	15.6399	5.2317	70608000	8	4		0.21103	-0.882307	P63162;P14678	P63162;P14678	Small nuclear ribonucleoprotein-associated protein N;Small nuclear ribonucleoprotein-associated proteins B and B	SNRPN;SNRPB
18.4606	18.2417	18.8018	16.8648	18.0856	18.3981	18.4606	18.0856	18.17	260040000	27	8		0.65578	-0.949542	P61247	P61247	40S ribosomal protein S3a	RPS3A
19.0296	18.8718	19.1165	18.3936	18.675	17.8761	19.0296	18.3936	37.876	858330000	52	12		1.34731	-0.976999	Q9NZI8	Q9NZI8	Insulin-like growth factor 2 mRNA-binding protein 1	IGF2BP1
18.6043	18.8368	18.5572	18.4809	17.6656	17.7997	18.6043	17.7997	10.952	130790000	14	5	+	3.08618	-0.984027	P62277	P62277	40S ribosomal protein S13	RPS13
0	13.0541	12.6495	13.1465	12.9711	12.2607	12.6495	12.9711	15.338	287440000	26	9		0.630825	-0.992259	Q00610;P53675	Q00610	Clathrin heavy chain 1	CLTC
17.905	17.9988	17.9267	17.8577	17.1384	16.9028	17.9267	17.1384	137.94	10876000000	154	18	+	2.39089	-1.02418	P35232	P35232	Prohibitin	PHB
17.758	17.9903	17.5965	17.1517	17.5267	16.8742	17.758	17.1517	65.69	937290000	62	16		1.4784	-1.07067	P08670;P41219;P17661;Q16352;P07196	P08670	Vimentin	VIM
15.2894	14.5588	16.783	15.0142	15.6345	14.2986	15.2894	15.0142	8.7201	191460000	10	5		0.608924	-1.10674	Q9UN86	Q9UN86	Ras GTPase-activating protein-binding protein 2	G3BP2
17.7064	18.204	18.0707	16.9604	17.9376	17.4509	18.0707	17.4509	4.7857	84296000	11	2		1.09689	-1.12396	P20340;Q53S08;Q9NRW1;Q14964	P20340;Q53S08;Q9NRW1;Q14964	Ras-related protein Rab-6A;Ras-related protein Rab-6B;Ras-related protein Rab-39A	RAB6A;RAB6C;RAB6B;RAB39A
18.347	18.1689	18.6962	17.8211	17.9784	17.791	18.347	17.8211	15.098	350950000	30	8	+	1.79915	-1.12752	Q92841	Q92841	Probable ATP-dependent RNA helicase DDX17	DDX17
20.1794	19.5602	19.8091	19.5011	19.1497	19.2801	19.8091	19.2801	53.243	1710900000	83	17	+	2.12769	-1.1288	P11142;P54652	P11142	Heat shock cognate 71 kDa protein	HSPA8
0	14.1021	13.748	0	13.1166	13.4419	13.748	13.1166	2.7124	17249000	2	2	+	2.42212	-1.13529	Q15003	Q15003	Condensin complex subunit 2	NCAPH
14.976	14.1058	13.6397	0	13.442	13.6373	14.1058	13.442	6.274	103700000	8	5		1.30244	-1.1556	P27694	P27694	Replication protein A 70 kDa DNA-binding subunit;Replication protein A 70 kDa DNA-binding subunit, N-terminally processed	RPA1
16.2093	16.79	16.8772	16.4566	15.4638	16.4563	16.79	16.4563	5.1216	112720000	10	3	+	1.82578	-1.16807	P17844	P17844	Probable ATP-dependent RNA helicase DDX5	DDX5
18.9571	18.3947	18.2788	18.5632	17.6337	17.9392	18.3947	17.9392	2.0889	50804000	6	1	+	2.01193	-1.16993	O95399	O95399	Urotensin-2	UTS2
17.952	18.6045	18.5433	18.5566	17.7562	17.3031	18.5433	17.7562	15.569	416970000	29	6	+	1.68375	-1.17339	P26641	P26641	Elongation factor 1-gamma	EEF1G
0	14.4776	13.8314	0	0	0	13.8314	0	15.576	411010000	17	8		1.36768	-1.19358	P30153;P30154	P30153	Serine/threonine-protein phosphatase 2A 65 kDa regulatory subunit A alpha isoform	PPP2R1A
15.6231	16.5824	16.0306	15.5538	15.343	15.9506	16.0306	15.5538	3.4592	48539000	4	2	+	1.62127	-1.20519	Q15717	Q15717	ELAV-like protein 1	ELAVL1
17.6548	17.9478	16.9192	17.7022	16.8545	16.7541	17.6548	16.8545	27.035	508560000	29	9	+	1.67123	-1.26441	P06576	P06576	ATP synthase subunit beta, mitochondrial	ATP5B
14.7598	14.6087	14.9205	14.1964	14.2467	14.644	14.7598	14.2467	2.4886	44823000	3	2	+	1.97495	-1.2674	Q9Y6M1	Q9Y6M1	Insulin-like growth factor 2 mRNA-binding protein 2	IGF2BP2
20.025	20.1684	19.7261	19.9851	19.5263	19.32	20.025	19.5263	11.857	406820000	16	6	+	2.69247	-1.30535	Q9UHX1	Q9UHX1	Poly(U)-binding-splicing factor PUF60	PUF60
18.6756	19.3049	17.8326	17.8753	18.5998	18.2549	18.6756	18.2549	5.9998	140090000	8	3		1.06523	-1.307	P83731	P83731	60S ribosomal protein L24	RPL24
18.2778	18.3736	18.5537	17.8943	18.5276	17.7393	18.3736	17.8943	35.153	460850000	38	10	+	1.54058	-1.32013	Q00839	Q00839	Heterogeneous nuclear ribonucleoprotein U	HNRNPU
17.5862	17.1426	16.9179	16.8591	16.8612	16.9132	17.1426	16.8612	92.504	1918500000	126	30	+	1.98844	-1.33034	P52272	P52272	Heterogeneous nuclear ribonucleoprotein M	HNRNPM
19.5337	19.6469	19.6049	19.0856	19.5879	19.1215	19.6049	19.1215	39.387	1238900000	58	12	+	1.80388	-1.3379	P11940;Q9H361;Q4VXU2;Q5JQF8	P11940;Q9H361	Polyadenylate-binding protein 1;Polyadenylate-binding protein 3	PABPC1;PABPC3
16.0282	15.8763	15.7783	15.8043	15.4246	15.6764	15.8763	15.6764	3.1468	35073000	5	1	+	3.36682	-1.4089	P27348	P27348	14-3-3 protein theta	YWHAQ
16.6342	19.364	19.3494	18.1725	18.3892	18.2164	19.3494	18.2164	18.378	776050000	27	8		0.742744	-1.47822	P06733	P06733	Alpha-enolase	ENO1
15.7236	16.4538	16.3265	16.9544	15.6424	15.4915	16.3265	15.6424	7.1599	142800000	8	4	+	1.85306	-1.52949	P09651;Q32P51	P09651;Q32P51	Heterogeneous nuclear ribonucleoprotein A1;Heterogeneous nuclear ribonucleoprotein A1, N-terminally processed;Heterogeneous nuclear ribonucleoprotein A1-like 2	HNRNPA1;HNRNPA1L2
11.5938	12.0352	14.0029	12.6316	12.3078	12.3076	12.0352	12.3078	24.171	239020000	19	7		0.980402	-1.53973	P54886	P54886	Delta-1-pyrroline-5-carboxylate synthase;Glutamate 5-kinase;Gamma-glutamyl phosphate reductase	ALDH18A1
16.1198	15.5046	16.2058	16.3183	15.7642	15.4343	16.1198	15.7642	2.4438	43967000	4	2	+	2.19505	-1.56356	Q15393	Q15393	Splicing factor 3B subunit 3	SF3B3
14.2467	16.4452	14.2101	15.5898	14.132	14.9509	14.2467	14.9509	107.71	5127300000	86	24		0.98459	-1.59162	P78371	P78371	T-complex protein 1 subunit beta	CCT2
0	15.8241	0	0	14.58	15.1951	0	14.58	18.237	739180000	36	8		0.449698	-1.61232	P45880	P45880	Voltage-dependent anion-selective channel protein 2	VDAC2
19.866	20.5536	19.4728	20.4481	20.5992	18.7476	19.866	20.4481	8.745	290500000	25	4		1.13142	-1.63557	P62987;P62979;P0CG47;P0CG48	P62987;P62979;P0CG47;P0CG48	Ubiquitin-60S ribosomal protein L40;Ubiquitin;60S ribosomal protein L40;Ubiquitin-40S ribosomal protein S27a;Ubiquitin;40S ribosomal protein S27a;Polyubiquitin-B;Ubiquitin;Polyubiquitin-C;Ubiquitin	UBA52;RPS27A;UBB;UBC
17.8568	18.3142	17.9163	18.4247	17.7269	17.8834	17.9163	17.8834	2.5431	64269000	7	1	+	3.69318	-1.65061	P84103	P84103	Serine/arginine-rich splicing factor 3	SRSF3
13.3931	0	14.3767	12.5494	14.6863	13.1617	13.3931	13.1617	46.175	1040900000	46	13		0.803111	-1.66392	P49368	P49368	T-complex protein 1 subunit gamma	CCT3
14.6508	14.5864	15.1934	15.2646	15.3082	13.9693	14.6508	15.2646	4.197	64943000	6	2	+	1.58392	-1.70518	Q13283	Q13283	Ras GTPase-activating protein-binding protein 1	G3BP1
17.3646	18.3698	18.399	18.5155	18.7153	17.1227	18.3698	18.5155	4.7132	44981000	15	3	+	1.32829	-1.7414	P08865	P08865	40S ribosomal protein SA	RPSA
16.4729	17.5337	16.9459	17.6024	16.9836	16.5927	16.9459	16.9836	4.9216	44777000	13	2	+	2.13702	-1.74346	P62917	P62917	60S ribosomal protein L8	RPL8
0	0	15.6521	15.375	0	15.2986	0	15.2986	4.1766	72225000	6	3		0.564269	-1.7882	P36578	P36578	60S ribosomal protein L4	RPL4
14.1031	14.9233	14.2967	14.502	14.3218	14.8787	14.2967	14.502	135.51	9968400000	174	31	+	2.32019	-1.79451	P50991	P50991	T-complex protein 1 subunit delta	CCT4
18.3802	18.9098	17.8642	18.6117	18.094	18.9134	18.3802	18.6117	6.1929	123980000	6	3	+	2.12199	-1.82303	P16403;P10412;P16402;P22492;Q02539	P16403;P10412;P16402;P22492;Q02539	Histone H1.2;Histone H1.4;Histone H1.3;Histone H1t;Histone H1.1	HIST1H1C;HIST1H1E;HIST1H1D;HIST1H1T;HIST1H1A
15.9678	17.2235	17.5249	15.7163	18.3021	17.3577	17.2235	17.3577	4.15	105910000	6	3		0.839306	-1.88797	P22392;O60361;P15531	P22392;O60361;P15531	Nucleoside diphosphate kinase B;Putative nucleoside diphosphate kinase;Nucleoside diphosphate kinase A	NME2;NME2P1;NME1
14.4374	13.4142	0	0	0	0	13.4142	0	4.934	58835000	9	3	+	1.38044	-1.88909	Q7Z7L1;Q68D06	Q7Z7L1	Schlafen family member 11	SLFN11
18.7347	19.076	19.0925	19.1766	19.4327	18.9597	19.076	19.1766	30.714	477730000	39	10	+	2.56316	-1.89001	O00571;O15523;Q9NQI0	O00571;O15523	ATP-dependent RNA helicase DDX3X;ATP-dependent RNA helicase DDX3Y	DDX3X;DDX3Y
17.6773	17.8213	17.4109	18.162	17.64	17.8345	17.6773	17.8345	9.1056	91791000	7	2	+	3.98167	-1.91036	P18124	P18124	60S ribosomal protein L7	RPL7
0	15.7211	16.0977	14.9809	15.864	14.5027	15.7211	14.9809	3.4818	100830000	4	3		0.770243	-1.91806	Q13310	Q13310	Polyadenylate-binding protein 4	PABPC4
16.9178	17.134	16.9993	17.204	17.3696	17.315	16.9993	17.315	2.4415	93754000	5	2	+	2.91875	-1.94725	P62906	P62906	60S ribosomal protein L10a	RPL10A
0	10.7102	0	12.792	12.8748	12.7092	0	12.792	5.974	55938000	7	3		0.944839	-2.01267	O94832	O94832	Unconventional myosin-Id	MYO1D
22.1912	21.6304	22.3101	21.3914	23.5216	22.2716	22.1912	22.2716	2.5736	66181000	10	1	+	1.1416	-2.01902	P62273	P62273	40S ribosomal protein S29	RPS29
17.1906	17.2011	18.1789	18.2082	17.7621	17.8952	17.2011	17.8952	6.565	59544000	11	3	+	2.51793	-2.09973	P00338	P00338	L-lactate dehydrogenase A chain	LDHA
16.6846	17.3023	16.5315	17.256	18.1256	16.8228	16.6846	17.256	34.701	1082100000	56	12	+	1.80499	-2.23001	P60842;Q14240	P60842;Q14240	Eukaryotic initiation factor 4A-I;Eukaryotic initiation factor 4A-II;Eukaryotic initiation factor 4A-II, N-terminally processed	EIF4A1;EIF4A2
14.1302	14.5506	14.1607	14.9833	14.9921	14.6365	14.1607	14.9833	12.291	38338000	12	4	+	3.17775	-2.25821	Q8WWM7	Q8WWM7	Ataxin-2-like protein	ATXN2L
17.3257	17.8768	0	16.8153	17.0324	16.2413	17.3257	16.8153	3.3071	63266000	5	2		0.664037	-2.26317	P62899	P62899	60S ribosomal protein L31	RPL31
17.0035	16.9627	17.0589	17.8328	17.4162	17.624	17.0035	17.624	2.184	38169000	3	2	+	4.98979	-2.28399	Q8IYB1	Q8IYB1	Protein MB21D2	MB21D2
16.9791	17.1338	16.6143	17.7487	17.8216	17.2037	16.9791	17.7487	9.9372	247520000	18	5	+	2.81354	-2.3503	P51114;Q06787;P51116	P51114	Fragile X mental retardation syndrome-related protein 1	FXR1
15.6796	15.3829	15.5786	16.1862	16.2826	16.3932	15.5786	16.2826	28.962	409860000	22	7	+	3.16004	-2.40833	P06748	P06748	Nucleophosmin	NPM1
18.2979	17.3328	18.055	18.549	18.6187	18.8376	18.055	18.6187	166.96	5487800000	123	29	+	2.46691	-2.44123	P10809	P10809	60 kDa heat shock protein, mitochondrial	HSPD1
0	12.9677	12.0246	12.445	13.8166	13.9853	12.0246	13.8166	9.6724	166870000	9	7	+	1.55536	-2.45604	P21333;O75369	P21333	Filamin-A	FLNA
24.1352	24.204	24.1189	24.8822	25.217	24.8337	24.1352	24.8822	279.1	49577000000	530	26	+	3.026	-2.49299	P63261	P63261	Actin, cytoplasmic 2;Actin, cytoplasmic 2, N-terminally processed	ACTG1
15.7975	0	13.9343	16.381	15.878	0	13.9343	15.878	29.593	690120000	18	6	+	1.2815	-2.62025	P26599;O95758	P26599	Polypyrimidine tract-binding protein 1	PTBP1
19.1518	13.9592	15.4835	16.7724	17.3894	17.5129	15.4835	17.3894	19.391	478710000	24	8		0.765089	-2.69477	Q15120	Q15120	[Pyruvate dehydrogenase (acetyl-transferring)] kinase isozyme 3, mitochondrial	PDK3
18.1098	18.4981	18.4212	19.1993	19.7738	19.2217	18.4212	19.2217	82.514	2279400000	141	26	+	2.75885	-2.72326	P08238;Q58FF7;Q14568;Q58FF6;Q58FG0	P08238	Heat shock protein HSP 90-beta	HSP90AB1
13.8831	15.8939	15.1919	17.181	15.1813	15.8481	15.1919	15.8481	51.575	1349800000	38	11	+	1.78834	-2.74851	P19338	P19338	Nucleolin	NCL
14.2152	14.8849	0	14.8093	15.729	14.872	14.2152	14.872	1.9624	40852000	4	2	+	1.73879	-2.77748	P51659	P51659	Peroxisomal multifunctional enzyme type 2;(3R)-hydroxyacyl-CoA dehydrogenase;Enoyl-CoA hydratase 2	HSD17B4
15.8506	15.4868	17.1511	17.3737	17.3954	17.2668	15.8506	17.3737	5.7995	103000000	9	3	+	2.20718	-2.85057	P63104	P63104	14-3-3 protein zeta/delta	YWHAZ
21.5519	22.1786	21.0591	23.1631	22.7639	22.5211	21.5519	22.7639	37.133	14973000000	93	7	+	2.9627	-2.88755	P60660	P60660	Myosin light polypeptide 6	MYL6
16.7018	17.855	0	17.3332	17.3673	17.2283	16.7018	17.3332	2.447	39863000	5	1	+	1.04603	-2.98366	Q13243;Q13247;Q08170	Q13243;Q13247;Q08170	Serine/arginine-rich splicing factor 5;Serine/arginine-rich splicing factor 6;Serine/arginine-rich splicing factor 4	SRSF5;SRSF6;SRSF4
0	0	0	15.5785	0	15.41	0	15.41	15.891	299490000	21	7	+	1.85782	-2.99659	P62491;Q15907;P57735	P62491;Q15907	Ras-related protein Rab-11A;Ras-related protein Rab-11B	RAB11A;RAB11B
16.7373	15.8162	17.1125	17.7893	17.5705	18.3261	16.7373	17.7893	24.666	450850000	17	7	+	2.46466	-3.00803	P23246	P23246	Splicing factor, proline- and glutamine-rich	SFPQ
0	14.2622	13.9518	15.0459	14.8252	15.4732	13.9518	15.0459	323.31	136920000000	477	36	+	2.51218	-3.12208	Q14974	Q14974	Importin subunit beta-1	KPNB1
0	0	14.7307	15.2813	15.1914	15.4134	0	15.2813	5.4376	59427000	4	2	+	2.48899	-3.17167	P14618	P14618	Pyruvate kinase PKM	PKM
17.0604	18.0985	18.8255	19.6199	18.9149	20.0858	18.0985	19.6199	3.1105	118060000	6	2	+	2.29646	-3.21342	Q99878;Q96KK5;Q9BTM1;Q16777;Q93077;Q7L7L0;Q6FI13;P20671;P0C0S8;P04908;Q71UI9;P0C0S5;Q8IUE6;Q96QV6;P16104	Q99878;Q96KK5;Q9BTM1;Q16777;Q93077;Q7L7L0;Q6FI13;P20671;P0C0S8;P04908;Q71UI9;P0C0S5;Q8IUE6;Q96QV6;P16104	Histone H2A type 1-J;Histone H2A type 1-H;Histone H2A.J;Histone H2A type 2-C;Histone H2A type 1-C;Histone H2A type 3;Histone H2A type 2-A;Histone H2A type 1-D;Histone H2A type 1;Histone H2A type 1-B/E;Histone H2A.V;Histone H2A.Z;Histone H2A type 2-B;Histone H2A type 1-A;Histone H2AX	HIST1H2AJ;HIST1H2AH;H2AFJ;HIST2H2AC;HIST1H2AC;HIST3H2A;HIST2H2AA3;HIST1H2AD;HIST1H2AG;HIST1H2AB;H2AFV;H2AFZ;HIST2H2AB;HIST1H2AA;H2AFX
20.6406	20.7011	20.8117	22.3513	22.3413	22.128	20.7011	22.3413	323.31	89911000000	1185	156	+	4.13893	-3.2238	P35579;REV__Q9UKV3;P12883;P13535;P12882;P11055;Q9UKX2;A7E2Y1	P35579	Myosin-9	MYH9
19.7896	20.1229	19.3665	21.3797	21.3891	21.5366	19.7896	21.3891	76.096	3891500000	68	9	+	3.46592	-3.34352	P19105;O14950;P24844	P19105;O14950	Myosin regulatory light chain 12A;Myosin regulatory light chain 12B	MYL12A;MYL12B
11.5741	10.5646	0	0	0	0	10.5646	0	323.31	17922000000	303	80	+	1.99282	-3.44443	Q92616	Q92616	Translational activator GCN1	GCN1L1
15.728	16.1964	15.457	17.6165	17.6789	17.4537	15.728	17.6165	21.505	1062100000	37	13	+	3.54993	-3.45732	Q7Z406	Q7Z406	Myosin-14	MYH14
14.594	17.0243	0	16.2576	17.1629	16.4394	14.594	16.4394	5.6401	70008000	7	4	+	1.26399	-3.48005	P39023	P39023	60S ribosomal protein L3	RPL3
0	0	14.3414	15.3561	15.047	15.395	0	15.3561	9.4764	46536000	4	2	+	2.49008	-3.53002	P13797;P13796	P13797;P13796	Plastin-3;Plastin-2	PLS3;LCP1
17.8684	18.1199	17.96	20.2783	20.3456	19.828	17.96	20.2783	323.31	23080000000	422	89	+	3.99363	-3.83593	P35580;P13533	P35580	Myosin-10	MYH10
0	0	0	16.8444	16.7275	0	0	16.7275	3.7671	66602000	1	2	+	1.52271	-4.08002	P23528	P23528	Cofilin-1	CFL1
16.1249	17.8184	17.9816	19.5698	20.6878	19.1413	17.8184	19.5698	46.155	1052200000	43	12	+	2.15245	-4.15936	P67936	P67936	Tropomyosin alpha-4 chain	TPM4
0	14.7771	14.115	16.8812	16.6257	16.7309	14.115	16.7309	13.632	166990000	22	8	+	3.97666	-4.16377	P14625;Q58FF3	P14625	Endoplasmin	HSP90B1
13.4715	0	13.6897	15.7407	15.5141	16.1075	13.4715	15.7407	13.777	142920000	21	7	+	3.28384	-4.19633	Q92945;Q96AE4	Q92945	Far upstream element-binding protein 2	KHSRP
14.0415	13.6498	13.4986	16.6502	16.1819	16.7682	13.6498	16.6502	5.5604	51855000	6	3	+	4.298	-4.47151	P22626	P22626	Heterogeneous nuclear ribonucleoproteins A2/B1	HNRNPA2B1
0	0	0	16.0371	16.6778	15.5255	0	16.0371	7.143	139660000	7	3	+	2.89552	-4.63794	P06753	P06753	Tropomyosin alpha-3 chain	TPM3
0	0	0	16.0497	16.2498	16.077	0	16.077	22.379	428480000	30	9	+	4.09501	-4.84681	P07900;Q58FG1	P07900	Heat shock protein HSP 90-alpha	HSP90AA1
0	0	0	16.8147	16.7058	16.7568	0	16.7568	2.1752	29953000	2	1	+	4.09115	-5.1176	Q01844	Q01844	RNA-binding protein EWS	EWSR1
13.0224	16.3717	0	18.2361	18.2883	18.0949	13.0224	18.2361	44.885	1325600000	42	13	+	2.26114	-5.44951	O00629	O00629	Importin subunit alpha-3	KPNA4
0	0	0	17.08	17.3656	16.129	0	17.08	3.2334	353270000	5	3	+	3.17749	-5.76984	Q8ND56	Q8ND56	Protein LSM14 homolog A	LSM14A
17.0247	0	0	19.2757	19.0607	18.0742	0	19.0607	17.316	306090000	21	5	+	1.79081	-6.63041	P52907	P52907	F-actin-capping protein subunit alpha-1	CAPZA1

## Sheet: LMNG
LMNG_IP_01	LMNG_IP_02	LMNG_IP_03	LMNG_Control_01	LMNG_Control_02	LMNG_Control_03	Median_LMNG_IP	Median_LMNG_Control	Score	MS/MS count	Razor + unique peptides	t-test Significant log2 fold change LMNG [IP / Control] imputed S0=0.5	-Log t-test p value log2 fold change LMNG [IP / Control] imputed S0=0.5	t-test Difference log2 fold change LMNG [IP / Control] imputed S0=0.5	Protein IDs	Majority protein IDs	Protein names	Gene names
25.8004	26.4056	25.6155	0	0	0	25.8004	0	142.36	180	34	+	4.1173	10.1166	Q7Z3C6;Q674R7	Q7Z3C6	Autophagy-related protein 9A	ATG9A
21.2388	21.1992	21.4682	13.9398	13.8517	12.2689	21.2388	13.8517	6.757	7	6	+	3.28334	6.00618	Q96RL7	Q96RL7	Vacuolar protein sorting-associated protein 13A	VPS13A
22.62	22.9053	0	0	0	0	22.62	0	20.785	2	1	+	1.33457	5.96208	O95299	O95299	NADH dehydrogenase [ubiquinone] 1 alpha subcomplex subunit 10, mitochondrial	NDUFA10
22.0056	17.1135	22.4451	0	0	0	22.0056	0	2.0334	2	2	+	1.18626	4.74637	Q96D53	Q96D53	AarF domain-containing protein kinase 4	ADCK4
21.3134	21.6847	21.7002	0	17.5663	0	21.6847	0	4.4435	3	2	+	1.68077	4.21056	P62857	P62857	40S ribosomal protein S28	RPS28
21.993	19.8146	21.4439	0	19.1849	0	21.4439	0	3.5839	7	2		0.852441	3.95671	P62318	P62318	Small nuclear ribonucleoprotein Sm D3	SNRPD3
21.7836	21.6511	21.7792	0	0	0	21.7792	0	2.6258	8	1	+	1.92314	3.72013	F5GYI3	F5GYI3	Ubiquitin-associated protein 1-like	UBAP1L
21.8767	22.5025	22.5937	20.7678	0	16.9434	22.5025	16.9434	3.9406	4	2		0.720056	3.3817	P60033	P60033	CD81 antigen	CD81
20.3459	0	19.6182	0	0	0	19.6182	0	2.1929	2	1	+	1.15394	3.34045	P24278	P24278	Zinc finger and BTB domain-containing protein 25	ZBTB25
18.617	19.166	17.4586	15.135	0	0	18.617	0	2.2429	2	2	+	1.4902	3.33878	Q16795	Q16795	NADH dehydrogenase [ubiquinone] 1 alpha subcomplex subunit 9, mitochondrial	NDUFA9
19.1757	21.7708	21.3661	16.5801	16.5457	0	21.3661	16.5457	7.7685	9	4	+	1.17223	3.18918	Q9UBF2	Q9UBF2	Coatomer subunit gamma-2	COPG2
23.606	22.1839	19.9203	17.3925	17.0879	16.0243	22.1839	17.0879	8.3353	4	3	+	1.42963	3.12609	Q9P035	Q9P035	Very-long-chain (3R)-3-hydroxyacyl-CoA dehydratase 3	HACD3
21.2852	22.1781	21.551	17.5001	15.8938	16.5111	21.551	16.5111	8.4693	5	4	+	2.40813	3.09398	P63010	P63010	AP-2 complex subunit beta	AP2B1
19.2228	19.8462	18.7809	0	0	0	19.2228	0	5.1909	4	2	+	3.26188	3.03776	P24941;Q00526	P24941;Q00526	Cyclin-dependent kinase 2;Cyclin-dependent kinase 3	CDK2;CDK3
21.3815	19.8457	18.4638	0	15.0164	13.9572	19.8457	13.9572	2.3208	2	1	+	1.57387	3.02437	Q7L804;Q6WKZ4	Q7L804;Q6WKZ4	Rab11 family-interacting protein 2;Rab11 family-interacting protein 1	RAB11FIP2;RAB11FIP1
20.6837	20.4148	17.1428	0	0	0	20.4148	0	2.9853	2	1	+	1.37291	2.91341	Q9Y3E0	Q9Y3E0	Vesicle transport protein GOT1B	GOLT1B
17.5399	17.6132	17.2453	0	0	0	17.5399	0	7.6266	6	5	+	1.79573	2.86973	Q12923	Q12923	Tyrosine-protein phosphatase non-receptor type 13	PTPN13
19.3545	19.6116	19.2102	15.8024	0	14.4444	19.3545	14.4444	5.2575	6	3	+	2.12556	2.7503	P17858	P17858	ATP-dependent 6-phosphofructokinase, liver type	PFKL
18.7716	18.2521	18.6665	13.4058	0	0	18.6665	0	7.4243	7	4	+	2.30448	2.71606	O75155	O75155	Cullin-associated NEDD8-dissociated protein 2	CAND2
18.0306	18.7621	18.2916	0	0	0	18.2916	0	4.5803	9	2	+	1.53737	2.63569	Q08554	Q08554	Desmocollin-1	DSC1
21.3736	21.3666	20.5003	17.1866	15.4886	17.0168	21.3666	17.0168	20.66	9	6	+	2.09476	2.57372	P43304	P43304	Glycerol-3-phosphate dehydrogenase, mitochondrial	GPD2
16.2902	17.4163	15.2366	12.9869	11.3077	11.281	16.2902	11.3077	4.8687	6	3	+	1.55782	2.51339	Q9NU22	Q9NU22	Midasin	MDN1
21.7379	21.6741	20.733	16.0632	17.1046	17.7374	21.6741	17.1046	13.052	13	6	+	1.98264	2.47079	P30837	P30837	Aldehyde dehydrogenase X, mitochondrial	ALDH1B1
18.1034	17.4101	17.0795	0	0	0	17.4101	0	2.065	1	1	+	1.63174	2.46142	P48444	P48444	Coatomer subunit delta	ARCN1
24.4134	22.8626	23.0698	19.7345	18.8457	18.7712	23.0698	18.8457	6.1639	4	2	+	2.01082	2.38899	Q3ZCM7	Q3ZCM7	Tubulin beta-8 chain	TUBB8
24.4883	24.4144	25.6077	20.8398	20.7463	20.3241	24.4883	20.7463	15.658	17	4	+	1.8162	2.25761	O60830	O60830	Mitochondrial import inner membrane translocase subunit Tim17-B	TIMM17B
21.2757	20.5621	19.0321	16.8172	0	16.7611	20.5621	16.7611	5.0647	0	1		1.27087	2.23311	P37108	P37108	Signal recognition particle 14 kDa protein	SRP14
20.7911	20.4895	19.8159	16.1834	16.3042	16.1507	20.4895	16.1834	42.554	43	22	+	3.73126	2.21031	P49792	P49792	E3 SUMO-protein ligase RanBP2	RANBP2
22.1982	21.5362	21.8872	18.7615	0	19.7022	21.8872	18.7615	2.246	3	1		0.660304	2.18327	O00483	O00483	Cytochrome c oxidase subunit NDUFA4	NDUFA4
20.4144	19.4613	18.734	15.1948	14.9189	16.2395	19.4613	15.1948	5.9248	7	3	+	1.78702	2.14304	P10588	P10588	Nuclear receptor subfamily 2 group F member 6	NR2F6
22.6997	25.7007	24.2597	20.0069	19.601	20.8003	24.2597	20.0069	28.451	24	6		1.04722	2.14154	Q9BUF5	Q9BUF5	Tubulin beta-6 chain	TUBB6
16.969	19.3335	18.4058	13.899	0	0	18.4058	0	3.0504	3	2		1.256	2.04811	P24468;P10589	P24468;P10589	COUP transcription factor 2;COUP transcription factor 1	NR2F2;NR2F1
18.7333	18.0762	18.4082	14.6944	0	0	18.4082	0	4.1405	4	3	+	2.63974	2.04389	Q6PJG6	Q6PJG6	BRCA1-associated ATM activator 1	BRAT1
19.2256	0	19.6405	0	17.5958	0	19.2256	0	3.6784	1	1		0.433905	2.03333	Q96DA6	Q96DA6	Mitochondrial import inner membrane translocase subunit TIM14	DNAJC19
18.6067	18.1643	19.7735	0	17.8843	0	18.6067	0	5.1251	2	1		0.537566	2.01527	O95347	O95347	Structural mainte0ce of chromosomes protein 2	SMC2
26.1038	26.3447	25.9941	21.8299	22.2269	22.7252	26.1038	22.2269	7.5043	22	3	+	2.53481	1.94446	P63173	P63173	60S ribosomal protein L38	RPL38
16.5287	18.7492	16.5106	11.6458	0	0	16.5287	0	6.746	5	3		0.783896	1.93721	Q9H583	Q9H583	HEAT repeat-containing protein 1;HEAT repeat-containing protein 1, N-terminally processed	HEATR1
20.3052	20.9057	21.6295	18.9185	17.15	0	20.9057	17.15	3.0928	5	2		0.743523	1.93288	P08708	P08708	40S ribosomal protein S17	RPS17
20.4914	19.1945	20.2576	0	16.5074	17.1497	20.2576	16.5074	2.6331	3	2		1.01352	1.91969	Q02543	Q02543	60S ribosomal protein L18a	RPL18A
19.8677	20.4236	18.8235	15.2406	15.7537	16.7137	19.8677	15.7537	4.0298	3	1	+	1.5253	1.85982	Q96KA5	Q96KA5	Cleft lip and palate transmembrane protein 1-like protein	CLPTM1L
18.6146	18.2317	18.4421	15.4146	14.8833	0	18.4421	14.8833	2.4559	2	2	+	1.63888	1.78866	P12956	P12956	X-ray repair cross-complementing protein 6	XRCC6
19.8342	20.0136	18.9629	17.3567	15.5969	14.6914	19.8342	15.5969	11.253	12	6		1.07233	1.77944	P28331	P28331	NADH-ubiquinone oxidoreductase 75 kDa subunit, mitochondrial	NDUFS1
22.2722	21.9622	22.2643	18.5329	18.3939	18.4121	22.2643	18.4121	5.9998	8	3	+	2.96905	1.77751	P83731	P83731	60S ribosomal protein L24	RPL24
20.7423	19.5195	12.7952	0	0	15.2207	19.5195	0	5.6809	2	2		0.296561	1.77378	Q8IY17	Q8IY17	Neuropathy target esterase	PNPLA6
27.4213	27.2007	26.9152	23.2971	24.0311	23.2464	27.2007	23.2971	133.02	272	42	+	2.38013	1.71178	P55060	P55060	Exportin-2	CSE1L
19.5282	19.5993	18.9102	15.2143	15.98	15.888	19.5282	15.888	14.933	19	9	+	2.39033	1.70937	Q5VYK3	Q5VYK3	Proteasome-associated protein ECM29 homolog	ECM29
21.9568	23.3063	20.7491	18.7075	17.7316	18.7276	21.9568	18.7075	3.3237	3	2		1.13206	1.67275	Q6IAA8	Q6IAA8	Ragulator complex protein LAMTOR1	LAMTOR1
19.4781	22.5261	19.3465	17.7601	0	17.7458	19.4781	17.7458	7.8275	6	3		0.56133	1.67266	Q2VIR3;P41091	Q2VIR3;P41091	Putative eukaryotic translation initiation factor 2 subunit 3-like protein;Eukaryotic translation initiation factor 2 subunit 3	EIF2S3L;EIF2S3
19.7709	19.611	18.6847	15.7658	15.0565	16.4186	19.611	15.7658	45.061	28	14	+	1.77805	1.6661	Q709C8	Q709C8	Vacuolar protein sorting-associated protein 13C	VPS13C
21.2877	21.6466	22.3861	0	20.2068	19.5494	21.6466	19.5494	4.0944	3	1		0.384121	1.63549	P05976;P08590	P05976;P08590	Myosin light chain 1/3, skeletal muscle isoform;Myosin light chain 3	MYL1;MYL3
18.4133	17.378	17.7891	13.3667	0	0	17.7891	0	6.42	3	3		1.30452	1.62494	Q2TAZ0	Q2TAZ0	Autophagy-related protein 2 homolog A	ATG2A
16.9085	16.2261	16.4962	0	0	0	16.4962	0	2.4042	5	1		0.736853	1.60949	P04259	P04259	Keratin, type II cytoskeletal 6B	KRT6B
20.4902	20.0838	19.8348	16.5013	19.2589	0	20.0838	16.5013	2.5078	2	1		0.448251	1.60744	Q99595	Q99595	Mitochondrial import inner membrane translocase subunit Tim17-A	TIMM17A
22.5394	24.5647	21.5255	19.3218	18.5994	20.097	22.5394	19.3218	29.593	18	6		0.819408	1.59469	P26599;O95758	P26599	Polypyrimidine tract-binding protein 1	PTBP1
24.3699	23.0777	24.4933	20.9293	20.023	20.5013	24.3699	20.5013	9.1009	14	4		1.25008	1.55337	P42677;Q71UM5	P42677;Q71UM5	40S ribosomal protein S27;40S ribosomal protein S27-like	RPS27;RPS27L
22.4821	22.0637	21.9988	18.8514	18.5918	18.6839	22.0637	18.6839	35.543	28	11	+	3.59453	1.53004	P33993	P33993	DNA replication licensing factor MCM7	MCM7
19.5318	20.6213	20.5985	17.9491	16.8599	15.5836	20.5985	16.8599	4.1766	6	3		0.867588	1.51058	P36578	P36578	60S ribosomal protein L4	RPL4
19.0999	18.9632	18.0077	0	0	17.5696	18.9632	0	4.6042	5	2		0.562293	1.50882	Q9Y5Y2	Q9Y5Y2	Cytosolic Fe-S cluster assembly factor NUBP2	NUBP2
19.0664	20.2462	17.8496	14.8344	0	0	19.0664	0	6.9461	2	2		0.983417	1.50231	Q5T9A4	Q5T9A4	ATPase family AAA domain-containing protein 3B	ATAD3B
20.9236	21.406	21.2409	18.0042	18.0662	17.1751	21.2409	18.0042	11.728	10	6	+	1.79994	1.4992	P17812;Q9NRF8	P17812	CTP synthase 1	CTPS1
28.2769	27.7343	27.4601	23.8949	24.4936	24.7665	27.7343	24.4936	263.45	274	37	+	2.02387	1.49633	O95373	O95373	Importin-7	IPO7
16.1592	21.0573	19.0144	0	17.7681	13.8523	19.0144	13.8523	7.3826	2	3		0.314309	1.48298	Q9BSJ8	Q9BSJ8	Extended synaptotagmin-1	ESYT1
16.7964	18.8344	17.1795	0	0	0	17.1795	0	4.9891	5	3		0.892899	1.48041	P33121	P33121	Long-chain-fatty-acid--CoA ligase 1	ACSL1
19.4278	20.6454	19.4078	15.8826	16.5029	16.866	19.4278	16.5029	10.384	12	5		1.40496	1.4674	P11586	P11586	C-1-tetrahydrofolate synthase, cytoplasmic;Methylenetetrahydrofolate dehydrogenase;Methenyltetrahydrofolate cyclohydrolase;Formyltetrahydrofolate synthetase;C-1-tetrahydrofolate synthase, cytoplasmic, N-terminally processed	MTHFD1
20.5592	20.5722	21.2113	16.5448	17.6342	17.9359	20.5722	17.6342	15.027	8	6		1.18885	1.4668	P56192	P56192	Methionine--tRNA ligase, cytoplasmic	MARS
25.3258	24.2945	25.1577	21.7046	21.7068	21.1774	25.1577	21.7046	323.31	303	80		1.57108	1.45397	Q92616	Q92616	Translational activator GCN1	GCN1L1
15.1447	18.4698	18.3599	0	0	0	18.3599	0	5.3768	8	4		0.458191	1.45141	P19474	P19474	E3 ubiquitin-protein ligase TRIM21	TRIM21
22.6232	22.321	22.3701	19.5132	18.5534	19.1395	22.3701	19.1395	19.391	24	8	+	2.17894	1.42693	Q15120	Q15120	[Pyruvate dehydrogenase (acetyl-transferring)] kinase isozyme 3, mitochondrial	PDK3
21.5371	22.3798	21.2604	18.4958	18.3606	18.3058	21.5371	18.3606	126.2	139	51	+	2.1441	1.39595	P15924	P15924	Desmoplakin	DSP
23.7061	20.8499	20.3421	17.0672	19.3182	18.5796	20.8499	18.5796	22.261	20	9		0.50767	1.36859	Q9Y678	Q9Y678	Coatomer subunit gamma-1	COPG1
21.1699	21.342	20.6302	18.3088	16.9364	18.0224	21.1699	18.0224	8.825	8	4		1.58062	1.34906	Q96C36;P32322	Q96C36	Pyrroline-5-carboxylate reductase 2	PYCR2
17.5051	17.6404	17.1306	14.9138	0	0	17.5051	0	8.2309	3	2		1.69527	1.34431	Q9H9P8	Q9H9P8	L-2-hydroxyglutarate dehydrogenase, mitochondrial	L2HGDH
20.18	20.9015	19.5006	16.216	18.8224	15.7428	20.18	16.216	37.902	12	9		0.570528	1.32456	Q14160;Q9BTT6	Q14160	Protein scribble homolog	SCRIB
22.2788	19.2846	17.8195	17.2813	18.2707	0	19.2846	17.2813	3.7671	1	2		0.305063	1.30806	P23528	P23528	Cofilin-1	CFL1
19.9888	19.335	19.9305	16.3747	16.6505	16.5963	19.9305	16.5963	5.1216	10	3		1.79094	1.26854	P17844	P17844	Probable ATP-dependent RNA helicase DDX5	DDX5
20.4608	19.8509	19.3632	16.0605	17.7663	16.2176	19.8509	16.2176	15.863	13	8		0.969713	1.26777	Q15021	Q15021	Condensin complex subunit 1	NCAPD2
18.9432	18.644	17.0364	14.9651	13.715	16.3339	18.644	14.9651	4.9847	5	3		0.662588	1.26074	O14981	O14981	TATA-binding protein-associated factor 172	BTAF1
17.3266	17.8763	0	0	0	0	17.3266	0	2.4571	3	2		0.633881	1.24826	Q9Y3Z3	Q9Y3Z3	Deoxynucleoside triphosphate triphosphohydrolase SAMHD1	SAMHD1
17.3982	18.251	17.7492	16.2015	0	0	17.7492	0	2.0841	1	1		0.621577	1.22555	P49721	P49721	Proteasome subunit beta type-2	PSMB2
20.7461	20.8767	20.0515	17.2882	17.1195	17.776	20.7461	17.2882	6.546	4	2		2.25048	1.22113	Q58FF8	Q58FF8	Putative heat shock protein HSP 90-beta 2	HSP90AB2P
17.0692	17.6007	16.9692	14.8768	14.6755	0	17.0692	14.6755	5.2988	3	2		0.760199	1.20033	P40692	P40692	DNA mismatch repair protein Mlh1	MLH1
22.2439	21.973	21.6532	18.5761	22.8472	0	21.973	18.5761	3.1105	6	2		0.200695	1.18248	Q99878;Q96KK5;Q9BTM1;Q16777;Q93077;Q7L7L0;Q6FI13;P20671;P0C0S8;P04908;Q71UI9;P0C0S5;Q8IUE6;Q96QV6;P16104	Q99878;Q96KK5;Q9BTM1;Q16777;Q93077;Q7L7L0;Q6FI13;P20671;P0C0S8;P04908;Q71UI9;P0C0S5;Q8IUE6;Q96QV6;P16104	Histone H2A type 1-J;Histone H2A type 1-H;Histone H2A.J;Histone H2A type 2-C;Histone H2A type 1-C;Histone H2A type 3;Histone H2A type 2-A;Histone H2A type 1-D;Histone H2A type 1;Histone H2A type 1-B/E;Histone H2A.V;Histone H2A.Z;Histone H2A type 2-B;Histone H2A type 1-A;Histone H2AX	HIST1H2AJ;HIST1H2AH;H2AFJ;HIST2H2AC;HIST1H2AC;HIST3H2A;HIST2H2AA3;HIST1H2AD;HIST1H2AG;HIST1H2AB;H2AFV;H2AFZ;HIST2H2AB;HIST1H2AA;H2AFX
23.5649	24.4209	22.7572	20.5561	21.1235	19.7534	23.5649	20.5561	32.393	27	11		0.975312	1.16087	P11172	P11172	Uridine 5-monophosphate synthase;Orotate phosphoribosyltransferase;Orotidine 5-phosphate decarboxylase	UMPS
23.2406	23.2912	23.2239	20.3011	20.2912	19.8597	23.2406	20.2912	240.15	206	82		2.33582	1.15879	P78527	P78527	DNA-dependent protein kinase catalytic subunit	PRKDC
18.9148	18.9888	18.8183	16.0328	15.9643	15.4605	18.9148	15.9643	5.4376	4	2		2.25686	1.14564	P14618	P14618	Pyruvate kinase PKM	PKM
19.3305	19.1978	19.0549	16.1562	16.2813	15.882	19.1978	16.1562	20.27	17	7	+	2.72767	1.14543	Q13395	Q13395	Probable methyltransferase TARBP1	TARBP1
22.9946	22.854	22.1707	19.8697	18.6018	20.3597	22.854	19.8697	29.701	25	10		1.03332	1.12025	P06493;Q00535;Q00534;P50750;Q96Q40;O94921;Q07002;Q00536;Q00537;Q9NYV4;Q14004	P06493	Cyclin-dependent kinase 1	CDK1
18.9815	22.5559	18.3114	17.3232	17.3053	16.0666	18.9815	17.3053	4.5644	5	2		0.350865	1.10884	O43837	O43837	Isocitrate dehydrogenase [NAD] subunit beta, mitochondrial	IDH3B
18.4131	18.4167	18.4904	15.2684	15.3936	15.5233	18.4167	15.3936	9.6724	9	7		2.28088	1.10252	P21333;O75369	P21333	Filamin-A	FLNA
19.6187	20.0585	18.0611	16.0676	17.1086	15.4588	19.6187	16.0676	14.869	7	5		0.725128	1.09201	O75694	O75694	Nuclear pore complex protein Nup155	NUP155
20.07	20.1917	19.8605	19.0518	0	18.4487	20.07	18.4487	2.447	5	1		0.251897	1.09164	Q13243;Q13247;Q08170	Q13243;Q13247;Q08170	Serine/arginine-rich splicing factor 5;Serine/arginine-rich splicing factor 6;Serine/arginine-rich splicing factor 4	SRSF5;SRSF6;SRSF4
21.7269	22.2305	21.7233	18.731	18.6949	19.1579	21.7269	18.731	44.209	50	16		2.04487	1.08987	O60716	O60716	Catenin delta-1	CTNND1
19.4379	19.677	18.4453	15.9138	16.1348	16.4254	19.4379	16.1348	2.7386	4	2		1.68556	1.08628	O15131	O15131	Importin subunit alpha-6	KPNA5
17.315	17.3905	17.5375	14.4962	15.0163	13.7323	17.3905	14.4962	3.0914	3	2		1.12013	1.05697	Q9Y446	Q9Y446	Plakophilin-3	PKP3
17.4951	17.3125	17.2621	14.3108	14.4693	14.3026	17.3125	14.3108	4.6023	3	3		2.78859	1.05323	Q8WUM0	Q8WUM0	Nuclear pore complex protein Nup133	NUP133
18.0054	18.3015	17.942	14.474	15.0677	15.7517	18.0054	15.0677	6.2307	6	3		1.1974	1.04269	Q8N1F7	Q8N1F7	Nuclear pore complex protein Nup93	NUP93
17.5501	17.2288	16.5414	14.3801	14.2586	13.7274	17.2288	14.2586	7.7597	4	2		1.84658	1.04232	Q29RF7	Q29RF7	Sister chromatid cohesion protein PDS5 homolog A	PDS5A
21.6201	21.4415	21.2154	17.9936	18.7103	18.6232	21.4415	18.6232	12.034	11	4		1.75174	1.04082	Q8NI60	Q8NI60	Atypical kinase ADCK3, mitochondrial	ADCK3
20.4322	21.9589	20.8995	17.5242	17.418	19.414	20.8995	17.5242	21.936	19	9		0.581269	1.0357	Q8TEX9	Q8TEX9	Importin-4	IPO4
19.9418	19.4005	19.7936	16.0115	16.6715	17.5374	19.7936	16.6715	3.1186	3	2		0.93138	1.02939	P63151;Q66LE6	P63151;Q66LE6	Serine/threonine-protein phosphatase 2A 55 kDa regulatory subunit B alpha isoform;Serine/threonine-protein phosphatase 2A 55 kDa regulatory subunit B delta isoform	PPP2R2A;PPP2R2D
19.4603	19.6636	19.5489	15.8686	17.0224	16.947	19.5489	16.947	7.5959	11	4		1.07449	1.00253	Q9UHI6	Q9UHI6	Probable ATP-dependent RNA helicase DDX20	DDX20
26.9739	27.0135	26.6546	23.8868	24.0068	23.9184	26.9739	23.9184	76.096	68	9	+	3.50723	1.00086	P19105;O14950;P24844	P19105;O14950	Myosin regulatory light chain 12A;Myosin regulatory light chain 12B	MYL12A;MYL12B
0	18.9373	17.9976	0	0	0	17.9976	0	2.6794	0	1		0.35759	0.990381	Q99714	Q99714	3-hydroxyacyl-CoA dehydrogenase type-2	HSD17B10
23.1671	22.8433	22.1097	20.0046	19.6988	19.6312	22.8433	19.6988	13.167	15	4		2.17085	0.986076	P57088	P57088	Transmembrane protein 33	TMEM33
24.9632	24.4542	24.3206	21.7595	21.6466	21.5738	24.4542	21.6466	21.128	53	8		2.66445	0.976943	P62829	P62829	60S ribosomal protein L23	RPL23
22.3308	23.0839	20.453	19.0841	19.5216	18.5133	22.3308	19.0841	3.2334	5	3		0.608044	0.973857	Q8ND56	Q8ND56	Protein LSM14 homolog A	LSM14A
19.0762	18.3911	18.8847	16.0953	15.997	15.5658	18.8847	15.997	12.399	10	7		1.42272	0.955553	P53621	P53621	Coatomer subunit alpha;Xenin;Proxenin	COPA
26.8813	27.2953	26.1861	23.6282	24.1902	23.9153	26.8813	23.9153	68.326	114	6		1.50565	0.93386	P07437;A6NNZ2;CON__ENSEMBL:ENSBTAP00000025008;Q9H4B7	P07437	Tubulin beta chain	TUBB
23.2754	23.6444	23.4962	20.2677	20.8776	20.7401	23.4962	20.7401	29.951	24	3		1.40232	0.901072	Q9BQE3	Q9BQE3	Tubulin alpha-1C chain	TUBA1C
17.5583	17.3885	0	0	0	0	17.3885	0	3.0863	2	1		0.657435	0.886929	Q9Y2L1	Q9Y2L1	Exosome complex exonuclease RRP44	DIS3
17.3087	17.2999	16.6548	14.5132	13.6327	14.6719	17.2999	14.5132	4.1004	4	3		1.3495	0.872798	Q14008	Q14008	Cytoskeleton-associated protein 5	CKAP5
23.8462	24.4013	23.2544	20.8611	20.8843	21.3179	23.8462	20.8843	83.293	82	22		1.46879	0.870392	O14980	O14980	Exportin-1	XPO1
22.9503	22.9414	22.7839	20.3584	19.9043	19.9784	22.9414	19.9784	10.582	14	5		2.45077	0.869047	P27635;Q96L21	P27635;Q96L21	60S ribosomal protein L10;60S ribosomal protein L10-like	RPL10;RPL10L
17.1368	17.2281	17.2582	14.3838	0	14.0389	17.2281	14.0389	3.8376	4	2		1.38064	0.867821	Q12769	Q12769	Nuclear pore complex protein Nup160	NUP160
25.0776	25.6312	24.4217	22.3821	22.2351	22.0963	25.0776	22.2351	70.079	91	19		1.58404	0.863244	P17987	P17987	T-complex protein 1 subunit alpha	TCP1
19.3499	18.9812	18.6133	16.388	15.7892	16.3546	18.9812	16.3546	70.041	67	34		1.99058	0.861815	Q15149	Q15149	Plectin	PLEC
26.562	26.5296	26.0299	23.5091	23.7237	23.4767	26.5296	23.5091	135.51	174	31		2.7891	0.861611	P50991	P50991	T-complex protein 1 subunit delta	CCT4
22.3056	22.5641	21.8581	19.5905	19.3035	19.427	22.3056	19.427	83.452	38	13		2.83296	0.859868	Q96P70	Q96P70	Importin-9	IPO9
23.044	22.2848	22.5863	19.9085	19.8666	19.7837	22.5863	19.8666	7.0708	9	5		1.60524	0.842991	P84085	P84085	ADP-ribosylation factor 5	ARF5
19.8923	19.5119	19.748	18.0849	0	17.8724	19.748	17.8724	4.6631	5	2		0.337489	0.841765	O00505	O00505	Importin subunit alpha-4	KPNA3
23.581	23.3188	23.4118	20.53	20.6973	20.7428	23.4118	20.6973	18.292	22	8		2.04654	0.838055	Q8WVC6	Q8WVC6	Dephospho-CoA kinase domain-containing protein	DCAKD
20.6693	21.5411	20.0211	18.2309	17.5932	18.0932	20.6693	18.0932	10.773	12	5		1.03209	0.828935	P40937	P40937	Replication factor C subunit 5	RFC5
23.355	24.1359	22.7462	20.3514	20.4644	21.1075	23.355	20.4644	13.647	27	5		0.995555	0.828836	Q9BVA1;Q13885	Q9BVA1;Q13885	Tubulin beta-2B chain;Tubulin beta-2A chain	TUBB2B;TUBB2A
20.8902	20.1446	20.2936	17.9203	17.5541	17.5877	20.2936	17.5877	5.6833	6	2		1.63007	0.812965	Q96AG4	Q96AG4	Leucine-rich repeat-containing protein 59	LRRC59
20.5008	20.1377	18.0415	16.3812	17.4499	16.6274	20.1377	16.6274	5.8065	5	3		0.485092	0.798037	Q13418	Q13418	Integrin-linked protein kinase	ILK
18.9975	19.3216	19.9049	17.3073	17.0124	15.691	19.3216	17.0124	3.3979	3	2		0.549669	0.795317	Q5JPH6	Q5JPH6	Probable glutamate--tRNA ligase, mitochondrial	EARS2
16.8735	18.6792	18.0922	0	0	0	18.0922	0	2.2088	1	1		0.538575	0.795139	Q9BPX3	Q9BPX3	Condensin complex subunit 3	NCAPG
24.8048	24.6044	24.058	22.0918	18.5195	24.6701	24.6044	22.0918	40.1	19	4		0.168277	0.786181	Q8WUK0	Q8WUK0	Phosphatidylglycerophosphatase and protein-tyrosine phosphatase 1	PTPMT1
16.2497	17.4499	17.7801	0	0	15.8169	17.4499	0	2.8265	2	2		0.356237	0.776326	Q9HAV4	Q9HAV4	Exportin-5	XPO5
16.9567	0	17.0467	14.4925	0	0	16.9567	0	2.0957	3	1		0.608254	0.771397	P08240	P08240	Signal recognition particle receptor subunit alpha	SRPR
20.4961	20.2378	20.4901	18.7278	17.7014	16.7095	20.4901	17.7014	6.6415	8	3		0.559183	0.752684	Q15738	Q15738	Sterol-4-alpha-carboxylate 3-dehydrogenase, decarboxylating	NSDHL
24.8005	24.7608	24.6946	22.0994	22.1986	21.8825	24.7608	22.0994	177.35	204	45		2.00148	0.749344	P49790	P49790	Nuclear pore complex protein Nup153	NUP153
18.7949	18.3243	17.9796	15.6423	15.7248	15.6901	18.3243	15.6901	8.3386	7	4		2.17517	0.738097	O94874	O94874	E3 UFM1-protein ligase 1	UFL1
16.9875	16.8434	16.6944	14.63	0	14.8516	16.8434	14.63	4.2433	2	2		0.591969	0.73414	O43156	O43156	TELO2-interacting protein 1 homolog	TTI1
24.6843	23.5109	23.5026	21.4408	21.2233	21.0336	23.5109	21.2233	51.354	43	16		0.991952	0.724246	P04181	P04181	Ornithine aminotransferase, mitochondrial;Ornithine aminotransferase, hepatic form;Ornithine aminotransferase, renal form	OAT
23.524	23.2206	23.627	20.8444	20.5155	21.0184	23.524	20.8444	23.764	27	8		1.23794	0.72201	Q9BSD7	Q9BSD7	Cancer-related nucleoside-triphosphatase	NTPCR
20.8114	20.9301	20.9466	18.1705	18.4095	18.1746	20.9301	18.1746	21.736	25	12		1.52265	0.702037	Q9Y4R8	Q9Y4R8	Telomere length regulation protein TEL2 homolog	TELO2
23.2836	22.6294	21.4051	19.6756	19.5023	20.2356	22.6294	19.6756	9.8287	12	1		0.681171	0.692421	P60709;Q6S8J3;A5A3E0;P0CG38;P0CG39;Q9BYX7	P60709	Actin, cytoplasmic 1;Actin, cytoplasmic 1, N-terminally processed	ACTB
21.4834	21.8707	21.5957	19.1012	19.0081	18.9446	21.5957	19.0081	26.996	26	10		1.73467	0.689514	Q92973;O14787	Q92973	Transportin-1	TNPO1
24.4515	25.2227	24.7519	21.7506	22.3517	22.5104	24.7519	22.3517	230.59	242	57		0.820549	0.662052	P42704;Q9NP80	P42704	Leucine-rich PPR motif-containing protein, mitochondrial	LRPPRC
22.9697	23.0651	22.7149	20.5972	20.2548	20.1348	22.9697	20.2548	10.189	25	4		2.11006	0.645148	P12235	P12235	ADP/ATP translocase 1	SLC25A4
16.93	17.4517	17.3862	14.4688	0	14.8972	17.3862	14.4688	2.673	3	1		0.987093	0.644784	Q6P1M0	Q6P1M0	Long-chain fatty acid transport protein 4	SLC27A4
30.1072	29.5627	29.8848	27.0831	27.0551	27.6567	29.8848	27.0831	323.31	438	29		1.02966	0.644181	P68363;P68366;A6NHL2;Q9H853	P68363;P68366	Tubulin alpha-1B chain;Tubulin alpha-4A chain	TUBA1B;TUBA4A
17.5686	16.7715	16.8294	0	14.4055	0	16.8294	0	2.5711	4	2		1.27786	0.641815	O95573	O95573	Long-chain-fatty-acid--CoA ligase 3	ACSL3
23.3374	23.2807	22.6898	19.6871	20.9237	20.9599	23.2807	20.9237	40.117	34	10		0.628678	0.636626	Q9Y285	Q9Y285	Phenylalanine--tRNA ligase alpha subunit	FARSA
24.2568	23.5081	22.8778	21.0524	20.5913	21.2701	23.5081	21.0524	20.396	17	7		0.905656	0.633855	O43808	O43808	Peroxisomal membrane protein PMP34	SLC25A17
23.3914	23.2006	22.9429	20.7052	20.6229	20.4915	23.2006	20.6229	46.175	46	13		2.91887	0.629291	P49368	P49368	T-complex protein 1 subunit gamma	CCT3
18.1486	17.1068	17.463	14.4555	14.6668	15.8958	17.463	14.6668	2.8274	2	2		0.499578	0.624312	Q9BU23	Q9BU23	Lipase maturation factor 2	LMF2
24.3476	24.0708	23.2623	21.6329	21.4064	20.9415	24.0708	21.4064	15.517	24	5		1.10831	0.624155	P60866	P60866	40S ribosomal protein S20	RPS20
21.5008	21.474	21.3815	19.1057	18.5554	19.0137	21.474	19.0137	6.9136	6	4		1.6122	0.618065	Q14257	Q14257	Reticulocalbin-2	RCN2
15.2798	19.6888	17.3582	13.8744	0	0	17.3582	0	2.0055	2	2		0.165204	0.61464	Q9BSJ2	Q9BSJ2	Gamma-tubulin complex component 2	TUBGCP2
23.618	23.4896	23.2471	20.955	20.7738	20.9608	23.4896	20.955	14.154	13	3		3.25713	0.612542	O14925;Q5SRD1	O14925;Q5SRD1	Mitochondrial import inner membrane translocase subunit Tim23;Putative mitochondrial import inner membrane translocase subunit Tim23B	TIMM23;TIMM23B
22.0732	17.7554	18.6906	19.398	14.3064	17.2741	18.6906	17.2741	14.35	3	2		0.107976	0.571124	Q8IY67	Q8IY67	Ribonucleoprotein PTB-binding 1	RAVER1
18.4315	18.2528	18.7532	16.215	15.6234	16.0903	18.4315	16.0903	4.934	9	3		0.80865	0.560503	Q7Z7L1;Q68D06	Q7Z7L1	Schlafen family member 11	SLFN11
25.8836	26.309	25.794	23.5594	23.3554	23.5876	25.8836	23.5594	92.597	172	25		1.63703	0.552287	O43175	O43175	D-3-phosphoglycerate dehydrogenase	PHGDH
22.2714	22.1913	22.5811	19.7464	20.3107	19.5911	22.2714	19.7464	19.595	22	8		0.652043	0.522752	P11177	P11177	Pyruvate dehydrogenase E1 component subunit beta, mitochondrial	PDHB
21.105	21.1901	20.4708	18.7718	18.3142	18.2889	21.105	18.3142	20.633	15	7		1.56199	0.521238	P46060	P46060	Ran GTPase-activating protein 1	RANGAP1
18.9711	17.42	17.5398	15.3921	0	16.042	17.5398	15.3921	3.8218	4	3		0.430118	0.51405	O95870	O95870	Abhydrolase domain-containing protein 16A	ABHD16A
19.0154	18.713	18.948	16.7382	16.3111	16.2978	18.948	16.3111	4.3064	5	2		1.06762	0.500699	O15397	O15397	Importin-8	IPO8
24.1121	23.9936	23.8127	21.7086	21.4945	21.4185	23.9936	21.4945	33.665	59	9		2.17067	0.48984	P36542	P36542	ATP synthase subunit gamma, mitochondrial	ATP5C1
20.9528	20.4133	20.2986	18.6026	18.0487	17.7744	20.4133	18.0487	5.8603	7	4		0.83597	0.470578	P51570	P51570	Galactokinase	GALK1
30.1642	29.5916	29.6889	27.573	26.9686	27.6747	29.6889	27.573	323.31	477	36		0.843492	0.467064	Q14974	Q14974	Importin subunit beta-1	KPNB1
20.913	21.4422	19.684	16.4526	18.7981	19.5669	20.913	18.7981	29.204	14	10		0.168572	0.464765	Q86Y56	Q86Y56	Dynein assembly factor 5, axonemal	DNAAF5
23.1118	23.1889	22.7565	20.447	21.0708	20.3836	23.1118	20.447	13.797	14	5		0.802144	0.442849	P62244	P62244	40S ribosomal protein S15a	RPS15A
21.9252	21.9776	22.4455	19.9998	19.4343	19.8275	21.9776	19.8275	27.035	29	9		0.547083	0.419802	P06576	P06576	ATP synthase subunit beta, mitochondrial	ATP5B
22.0872	23.1163	22.0019	20.4901	19.0982	20.5333	22.0872	20.4901	15.891	21	7		0.316443	0.418842	P62491;Q15907;P57735	P62491;Q15907	Ras-related protein Rab-11A;Ras-related protein Rab-11B	RAB11A;RAB11B
25.8965	25.6218	24.3773	22.2413	24.532	22.0615	25.6218	22.2413	166.96	123	29		0.175802	0.41116	P10809	P10809	60 kDa heat shock protein, mitochondrial	HSPD1
15.914	16.1388	15.6786	0	0	0	15.914	0	3.1736	3	2		0.146538	0.411142	Q8TER5	Q8TER5	Rho guanine nucleotide exchange factor 40	ARHGEF40
19.8611	19.6046	19.5333	17.6036	17.1391	17.2035	19.6046	17.2035	16.822	13	5		1.289	0.408485	Q9H3U1	Q9H3U1	Protein unc-45 homolog A	UNC45A
25.0121	25.0541	24.6852	22.6604	22.4209	22.6556	25.0121	22.6556	28.079	75	11		2.44079	0.395727	P53007	P53007	Tricarboxylate transport protein, mitochondrial	SLC25A1
26.9887	27.2037	26.8868	24.7789	24.5695	24.7436	26.9887	24.7436	138.13	193	17		1.55513	0.386625	P62269	P62269	40S ribosomal protein S18	RPS18
19.575	19.1452	18.5926	18.2151	0	0	19.1452	0	2.023	4	1		0.209357	0.378326	P84077;P61204	P84077;P61204	ADP-ribosylation factor 1;ADP-ribosylation factor 3	ARF1;ARF3
25.523	25.5776	24.7155	22.8775	23.1149	22.8711	25.523	22.8775	29.846	60	9		0.992894	0.375075	Q53GQ0	Q53GQ0	Very-long-chain 3-oxoacyl-CoA reductase	HSD17B12
22.5381	22.3383	20.9813	19.2067	21.0231	18.6933	22.3383	19.2067	32.106	27	12		0.172257	0.369087	Q9UJS0;O75746	Q9UJS0	Calcium-binding mitochondrial carrier protein Aralar2	SLC25A13
19.343	19.2416	19.3681	16.9178	17.4165	16.6887	19.343	16.9178	5.0932	8	3		0.545765	0.367503	Q9Y305	Q9Y305	Acyl-coenzyme A thioesterase 9, mitochondrial	ACOT9
19.963	20.4439	20.2582	17.3478	18.2364	18.1515	20.2582	18.1515	7.2822	3	1		0.39714	0.367413	P62888	P62888	60S ribosomal protein L30	RPL30
22.0009	21.5281	20.8864	19.6565	19.0643	18.7693	21.5281	19.0643	4.1832	6	2		0.532194	0.365993	P62847	P62847	40S ribosomal protein S24	RPS24
22.1408	21.486	21.7018	20.0858	18.685	19.6394	21.7018	19.6394	8.8769	16	4		0.35349	0.363701	Q9UBM7	Q9UBM7	7-dehydrocholesterol reductase	DHCR7
21.2747	20.0854	20.0359	17.4677	18.9969	18.0363	20.0854	18.0363	4.3883	6	3		0.238013	0.355927	Q9NRH3;P23258	Q9NRH3;P23258	Tubulin gamma-2 chain;Tubulin gamma-1 chain	TUBG2;TUBG1
26.0954	26.1128	25.8925	23.8143	23.7415	23.6552	26.0954	23.7415	46.673	134	14		1.75323	0.354119	Q5VTE0;P68104;Q05639	Q5VTE0;P68104;Q05639	Putative elongation factor 1-alpha-like 3;Elongation factor 1-alpha 1;Elongation factor 1-alpha 2	EEF1A1P5;EEF1A1;EEF1A2
23.0122	22.4664	18.0768	19.2913	20.8275	16.5627	22.4664	19.2913	6.2744	7	3		0.0640518	0.348832	Q8WVX9	Q8WVX9	Fatty acyl-CoA reductase 1	FAR1
23.8387	23.7199	23.683	21.4705	21.6204	21.3066	23.7199	21.4705	47.947	56	13		0.973933	0.338962	Q02978	Q02978	Mitochondrial 2-oxoglutarate/malate carrier protein	SLC25A11
20.6454	20.4922	20.2556	18.2568	18.4901	17.9002	20.4922	18.2568	6.8043	7	5		0.711688	0.306263	Q9H936;Q9H1K4	Q9H936	Mitochondrial glutamate carrier 1	SLC25A22
21.7691	21.7816	21.0631	19.3525	19.1894	19.3504	21.7691	19.3504	11.418	14	6		1.43683	0.298069	P39748	P39748	Flap endonuclease 1	FEN1
17.33	17.9972	18.7261	16.6057	16.1143	0	17.9972	16.1143	2.6443	3	2		0.136985	0.297732	P13010	P13010	X-ray repair cross-complementing protein 5	XRCC5
18.6835	18.2506	0	15.8973	16.2024	16.3942	18.2506	16.2024	2.384	2	1		0.601608	0.293871	P07197	P07197	Neurofilament medium polypeptide	NEFM
22.304	22.7855	22.4846	20.428	20.2644	20.1946	22.4846	20.2644	17.086	22	6		0.623427	0.286586	P12004	P12004	Proliferating cell nuclear antigen	PCNA
16.8105	15.9191	15.8664	14.433	0	0	15.9191	0	1.9347	0	1		0.366915	0.284347	Q7RTW8	Q7RTW8	Otoancorin	OTOA
25.7081	24.5627	24.5636	21.9538	24.1227	22.0974	24.5636	22.0974	202.81	199	43		0.12718	0.277761	Q86VP6	Q86VP6	Cullin-associated NEDD8-dissociated protein 1	CAND1
22.7678	22.751	22.1058	20.3021	20.2372	20.4677	22.751	20.3021	22.916	24	11		1.24157	0.263413	P40227;Q92526	P40227	T-complex protein 1 subunit zeta	CCT6A
20.6285	20.7234	20.45	18.881	18.059	18.2798	20.6285	18.2798	9.9763	15	6		0.487678	0.251586	Q9UKX7	Q9UKX7	Nuclear pore complex protein Nup50	NUP50
19.6247	18.6514	16.6734	0	18.5791	16.0523	18.6514	16.0523	3.7868	2	3		0.0531842	0.248185	P50570	P50570	Dynamin-2	DNM2
19.1157	19.0807	19.0869	17.3047	16.711	16.7118	19.0869	16.7118	5.955	10	2		0.482479	0.242833	Q9UN37;O75351;Q6PIW4	Q9UN37;O75351;Q6PIW4	Vacuolar protein sorting-associated protein 4A;Vacuolar protein sorting-associated protein 4B;Fidgetin-like protein 1	VPS4A;VPS4B;FIGNL1
19.8246	20.4643	19.9212	17.7906	17.9467	17.9411	19.9212	17.9411	3.5902	4	2		0.436388	0.234804	P60891;P11908;P21108	P60891;P11908;P21108	Ribose-phosphate pyrophosphokinase 1;Ribose-phosphate pyrophosphokinase 2;Ribose-phosphate pyrophosphokinase 3	PRPS1;PRPS2;PRPS1L1
20.7388	20.7878	20.5321	18.3851	18.9678	18.1836	20.7388	18.3851	8.1549	7	4		0.349946	0.231614	Q15293	Q15293	Reticulocalbin-1	RCN1
19.6861	19.8247	19.6875	17.774	17.7029	17.2299	19.6875	17.7029	10.796	23	6		0.434819	0.221386	P13639;Q15029	P13639	Elongation factor 2	EEF2
23.933	23.9892	23.7346	21.6915	21.8	21.7162	23.933	21.7162	81.646	88	16		0.915324	0.207254	P49411	P49411	Elongation factor Tu, mitochondrial	TUFM
16.4189	16.1894	16.0922	12.1989	0	0	16.1894	0	3.2059	4	2		0.0721353	0.202459	Q14315	Q14315	Filamin-C	FLNC
19.5177	19.398	19.5625	17.7483	17.0882	17.2222	19.5177	17.2222	8.8065	12	5		0.3296	0.197385	Q969Z0	Q969Z0	Protein TBRG4	TBRG4
24.8023	25.3225	24.602	22.7195	22.7347	22.854	24.8023	22.7347	64.692	138	21		0.484558	0.19712	P23396	P23396	40S ribosomal protein S3	RPS3
25.0299	26.3154	24.4912	22.7624	23.1444	23.5476	25.0299	23.1444	43.386	82	12		0.130267	0.18494	P22061	P22061	Protein-L-isoaspartate(D-aspartate) O-methyltransferase	PCMT1
21.384	21.0224	21.2343	18.9837	19.1783	19.0989	21.2343	19.0989	28.259	35	9		0.378634	0.184209	P38646	P38646	Stress-70 protein, mitochondrial	HSPA9
19.0854	19.2037	18.5589	17.1377	16.5621	16.7706	19.0854	16.7706	10.398	6	5		0.551045	0.183433	O43795	O43795	Unconventional myosin-Ib	MYO1B
18.3036	17.6507	18.2078	16.0305	16.2251	15.551	18.2078	16.0305	5.7043	6	2		0.189979	0.176072	P50993;P13637;P05023	P50993;P13637;P05023	Sodium/potassium-transporting ATPase subunit alpha-2;Sodium/potassium-transporting ATPase subunit alpha-3;Sodium/potassium-transporting ATPase subunit alpha-1	ATP1A2;ATP1A3;ATP1A1
25.4607	25.8934	25.5706	23.6319	23.5452	23.3923	25.5706	23.5452	44.571	139	12		0.386785	0.17598	P62249	P62249	40S ribosomal protein S16	RPS16
25.9607	25.5267	25.8603	23.6621	23.8537	23.4865	25.8603	23.6621	26.128	62	6		0.27492	0.172691	P05141;Q9H0C2	P05141	ADP/ATP translocase 2;ADP/ATP translocase 2, N-terminally processed	SLC25A5
21.6596	24.0508	23.2479	19.6614	21.5654	21.4057	23.2479	21.4057	33.333	21	9		0.0577	0.166196	P53618	P53618	Coatomer subunit beta	COPB1
21.0854	20.7921	20.7711	18.8482	18.6312	18.8631	20.7921	18.8482	18.049	19	9		0.572631	0.159605	P02786	P02786	Transferrin receptor protein 1;Transferrin receptor protein 1, serum form	TFRC
20.6327	20.7836	20.4898	18.3229	18.4478	18.8504	20.6327	18.4478	2.6896	2	2		0.316849	0.152569	Q9UNX3;P61254	Q9UNX3;P61254	60S ribosomal protein L26-like 1;60S ribosomal protein L26	RPL26L1;RPL26
22.9223	23.4978	23.6389	21.1557	21.9104	20.7104	23.4978	21.1557	28.005	22	7		0.107841	0.151718	P48643	P48643	T-complex protein 1 subunit epsilon	CCT5
20.5316	20.6067	20.1448	18.4823	18.3173	18.2268	20.5316	18.3173	24.171	19	7		0.967962	0.143121	P54886	P54886	Delta-1-pyrroline-5-carboxylate synthase;Glutamate 5-kinase;Gamma-glutamyl phosphate reductase	ALDH18A1
29.5537	29.3255	28.9438	26.6374	27.474	27.5011	29.3255	27.474	323.31	677	28		0.147694	0.127715	P68371	P68371	Tubulin beta-4B chain	TUBB4B
24.9613	25.7979	25.1691	22.591	23.4347	23.6987	25.1691	23.4347	107.71	86	24		0.0996272	0.125532	P78371	P78371	T-complex protein 1 subunit beta	CCT2
19.7782	21.7204	19.6517	18.4634	18.1821	18.3206	19.7782	18.3206	7.5627	5	6		0.0671493	0.118966	P46781	P46781	40S ribosomal protein S9	RPS9
23.1446	23.6098	23.116	21.1565	21.3242	21.2386	23.1446	21.2386	22.77	37	10		0.2302	0.10792	Q06830	Q06830	Peroxiredoxin-1	PRDX1
20.2793	20.5735	20.544	17.9707	18.6602	18.6514	20.544	18.6514	27.25	36	14		0.101847	0.0957197	Q9UJV9	Q9UJV9	Probable ATP-dependent RNA helicase DDX41	DDX41
16.7469	17.5223	17.8347	15.4552	14.7623	15.7732	17.5223	15.4552	2.8519	4	2		0.0628509	0.0952984	Q8IXI2	Q8IXI2	Mitochondrial Rho GTPase 1	RHOT1
21.9329	22.5996	21.1413	19.1399	19.872	20.5771	21.9329	19.872	15.025	13	3		0.0554284	0.0858402	P46783;Q9NQ39	P46783;Q9NQ39	40S ribosomal protein S10;Putative 40S ribosomal protein S10-like	RPS10;RPS10P5
21.8454	21.6291	21.6415	19.6017	19.7069	19.7342	21.6415	19.7069	15.576	17	8		0.22064	0.0819829	P30153;P30154	P30153	Serine/threonine-protein phosphatase 2A 65 kDa regulatory subunit A alpha isoform	PPP2R1A
26.1557	25.4626	25.2867	23.2886	23.927	23.6204	25.4626	23.6204	26.947	70	9		0.0994637	0.0805658	P46782	P46782	40S ribosomal protein S5;40S ribosomal protein S5, N-terminally processed	RPS5
28.8311	30.0375	29.6532	26.8196	28.1412	27.5321	29.6532	27.5321	305.82	262	23		0.0381256	0.0672277	P52292	P52292	Importin subunit alpha-1	KPNA2
20.0987	20.0414	19.5791	17.9917	17.9906	17.7162	20.0414	17.9906	5.1873	5	2		0.25536	0.0644658	Q12905	Q12905	Interleukin enhancer-binding factor 2	ILF2
22.98	23.3756	22.7711	20.7771	21.2781	21.0911	22.98	21.0911	18.378	27	8		0.0795604	0.0510171	P06733	P06733	Alpha-enolase	ENO1
23.8444	23.5194	23.7642	21.9205	21.6772	21.5655	23.7642	21.6772	59.944	32	8		0.0772939	0.0458221	Q3ZCQ8	Q3ZCQ8	Mitochondrial import inner membrane translocase subunit TIM50	TIMM50
26.054	25.8895	25.7424	24.1099	23.8395	23.7822	25.8895	23.8395	53.125	100	14		0.145953	0.0423272	Q00325	Q00325	Phosphate carrier protein, mitochondrial	SLC25A3
17.1798	0	17.204	0	0	15.5352	17.1798	0	5.1076	0	1		0.0115816	0.0376136	P30048	P30048	Thioredoxin-dependent peroxide reductase, mitochondrial	PRDX3
25.6501	25.6582	25.3301	23.2008	23.482	24.0239	25.6501	23.482	121.48	138	30		0.0455435	0.0347977	Q99832	Q99832	T-complex protein 1 subunit eta	CCT7
20.2534	20.476	19.8007	18.1567	17.8914	18.5767	20.2534	18.1567	14.024	19	9		0.0423753	0.0259692	Q9Y4W6	Q9Y4W6	AFG3-like protein 2	AFG3L2
20.9309	20.748	19.6062	18.5854	18.6275	18.1674	20.748	18.5854	5.6993	4	3		0.0281727	0.025828	O15120	O15120	1-acyl-sn-glycerol-3-phosphate acyltransferase beta	AGPAT2
18.997	18.574	19.0928	16.8365	17.1264	16.8165	18.997	16.8365	2.4162	2	1		0.0209685	0.0190366	O75306	O75306	NADH dehydrogenase [ubiquinone] iron-sulfur protein 2, mitochondrial	NDUFS2
22.6071	22.4442	22.0511	20.6673	20.2667	20.29	22.4442	20.29	20.186	27	6		0.0576542	0.0170231	P39019	P39019	40S ribosomal protein S19	RPS19
20.4057	20.2464	22.0012	18.0639	17.2281	21.5049	20.4057	18.0639	21.178	23	10		0.00214553	0.00973638	P57678	P57678	Gem-associated protein 4	GEMIN4
23.1996	22.9916	22.3993	21.2034	21.1002	20.523	22.9916	21.1002	14.479	27	7		0.0308998	-0.0211131	P62701;Q8TD47;P22090	P62701	40S ribosomal protein S4, X isoform	RPS4X
22.9194	22.8041	22.7419	21.2954	20.9604	20.4771	22.8041	20.9604	10.058	10	4		0.0432735	-0.0315984	P30050	P30050	60S ribosomal protein L12	RPL12
21.9672	22.6539	20.7573	19.1713	18.9436	21.5475	21.9672	19.1713	6.4969	18	3		0.0131187	-0.0370928	O00425	O00425	Insulin-like growth factor 2 mRNA-binding protein 3	IGF2BP3
22.5773	21.7698	22.5235	21.0311	19.7965	20.3446	22.5235	20.3446	7.2984	12	2		0.0309813	-0.0429624	P35268	P35268	60S ribosomal protein L22	RPL22
21.13	21.0938	20.77	19.1552	19.1171	19.0325	21.0938	19.1171	23.416	27	11		0.344493	-0.0460726	O60763	O60763	General vesicular transport factor p115	USO1
24.1275	23.2085	22.1323	21.7826	20.8824	21.1144	23.2085	21.1144	76.37	59	17		0.0311472	-0.0461553	Q96T76	Q96T76	MMS19 nucleotide excision repair protein homolog	MMS19
18.5959	18.232	18.0239	16.2183	16.134	16.8224	18.232	16.2183	2.2764	4	2		0.0749787	-0.0500743	Q9UBB4	Q9UBB4	Ataxin-10	ATXN10
19.5143	19.5096	19.2637	17.4313	17.4711	17.711	19.5096	17.4711	3.0627	4	1		0.159237	-0.0510782	O14966;P57729;Q13637	O14966;P57729;Q13637	Ras-related protein Rab-7L1;Ras-related protein Rab-38;Ras-related protein Rab-32	RAB29;RAB38;RAB32
21.5593	21.0575	21.2908	19.5924	19.4276	19.2463	21.2908	19.4276	11.008	18	6		0.106189	-0.0620035	Q53H12	Q53H12	Acylglycerol kinase, mitochondrial	AGK
23.5058	23.5012	22.0261	20.4816	22.855	20.0743	23.5012	20.4816	51.575	38	11		0.0237608	-0.0683543	P19338	P19338	Nucleolin	NCL
22.5221	22.6869	22.0963	20.4152	20.4556	20.8266	22.5221	20.4556	17.316	21	5		0.178891	-0.0731945	P52907	P52907	F-actin-capping protein subunit alpha-1	CAPZA1
21.0708	20.4482	20.1906	18.7618	19.2676	18.1447	20.4482	18.7618	10.766	15	6		0.0904699	-0.0972888	Q15645	Q15645	Pachytene checkpoint protein 2 homolog	TRIP13
27.8326	28.0752	27.0706	25.3665	26.017	26.0642	27.8326	26.017	323.31	1185	156		0.116107	-0.0989075	P35579;REV__Q9UKV3;P12883;P13535;P12882;P11055;Q9UKX2;A7E2Y1	P35579	Myosin-9	MYH9
21.4973	21.4837	20.1877	18.2477	19.4088	20.012	21.4837	19.4088	7.1387	6	3		0.0615008	-0.109004	Q56VL3	Q56VL3	OCIA domain-containing protein 2	OCIAD2
20.8392	21.1065	20.7371	19.0799	19.4253	18.6812	20.8392	19.0799	2.5431	7	1		0.157782	-0.110325	P84103	P84103	Serine/arginine-rich splicing factor 3	SRSF3
0	0	16.1006	0	14.5515	14.4217	0	14.4217	2.8335	1	1		0.74335	-0.111692	O43264	O43264	Centromere/kinetochore protein zw10 homolog	ZW10
23.2006	23.6625	23.1641	21.9007	21.3734	21.2614	23.2006	21.3734	7.8768	28	3		0.183389	-0.111895	P62851	P62851	40S ribosomal protein S25	RPS25
19.287	20.0597	19.5829	17.9116	17.9102	17.6231	19.5829	17.9102	5.6401	7	4		0.149069	-0.114176	P39023	P39023	60S ribosomal protein L3	RPL3
25.6281	26.065	25.5603	23.2616	24.4145	24.1021	25.6281	24.1021	323.31	422	89		0.102754	-0.117355	P35580;P13533	P35580	Myosin-10	MYH10
23.2601	23.4406	23.2123	21.5925	21.5604	21.3028	23.2601	21.5604	92.504	126	30		0.327665	-0.12336	P52272	P52272	Heterogeneous nuclear ribonucleoprotein M	HNRNPM
21.9245	21.7137	21.7048	20.073	20.0068	19.8073	21.7137	20.0068	25.218	33	12		0.362896	-0.123781	Q12931	Q12931	Heat shock protein 75 kDa, mitochondrial	TRAP1
21.1643	20.236	20.924	19.5975	18.5304	18.7476	20.924	18.7476	2.7875	11	1		0.102419	-0.126203	P46776	P46776	60S ribosomal protein L27a	RPL27A
23.3389	23.0014	22.7798	21.3772	21.2313	21.0731	23.0014	21.2313	20.648	34	7		0.499924	-0.129604	P31943;P55795	P31943;P55795	Heterogeneous nuclear ribonucleoprotein H;Heterogeneous nuclear ribonucleoprotein H, N-terminally processed;Heterogeneous nuclear ribonucleoprotein H2	HNRNPH1;HNRNPH2
22.0198	21.9535	21.8147	20.3727	19.6628	20.3166	21.9535	20.3166	36.372	42	11		0.240492	-0.130461	P11021	P11021	78 kDa glucose-regulated protein	HSPA5
24.7684	24.1908	23.9625	22.5156	22.4719	22.507	24.1908	22.507	44.885	42	13		0.357987	-0.133399	O00629	O00629	Importin subunit alpha-3	KPNA4
21.144	21.1688	21.0921	19.2511	19.2702	19.4677	21.144	19.2702	30.714	39	10		0.378426	-0.137145	O00571;O15523;Q9NQI0	O00571;O15523	ATP-dependent RNA helicase DDX3X;ATP-dependent RNA helicase DDX3Y	DDX3X;DDX3Y
23.3577	23.2158	22.6462	21.2914	21.1901	21.326	23.2158	21.2914	18.025	26	9		0.832605	-0.138406	P62280	P62280	40S ribosomal protein S11	RPS11
20.0755	20.1573	20.4238	18.261	19.0547	17.9404	20.1573	18.261	4.1595	3	2		0.118029	-0.142299	P47755	P47755	F-actin-capping protein subunit alpha-2	CAPZA2
19.5259	19.8529	18.5412	17.6357	17.2035	17.7143	19.5259	17.6357	11.828	12	5		0.203659	-0.15359	P09874	P09874	Poly [ADP-ribose] polymerase 1	PARP1
20.1453	20.3451	19.7598	18.1293	18.4123	18.3553	20.1453	18.3553	9.2013	7	2		0.473278	-0.158002	Q96EY1	Q96EY1	DnaJ homolog subfamily A member 3, mitochondrial	DNAJA3
19.7612	19.6434	19.7468	17.8492	18.1443	17.8228	19.7468	17.8492	8.1167	8	5		0.315452	-0.164062	Q96KG9	Q96KG9	N-terminal kinase-like protein	SCYL1
19.978	19.8646	19.522	18.6399	18.1638	17.2555	19.8646	18.1638	4.1258	5	3		0.166061	-0.173974	P04792	P04792	Heat shock protein beta-1	HSPB1
21.559	21.4411	21.3097	19.5222	21.0647	18.4949	21.4411	19.5222	22.264	23	10		0.0918907	-0.199757	Q9NY93	Q9NY93	Probable ATP-dependent RNA helicase DDX56	DDX56
27.439	27.5445	27.3232	25.3865	25.8068	25.9012	27.439	25.8068	91.365	211	26		0.402999	-0.20503	P12236	P12236	ADP/ATP translocase 3;ADP/ATP translocase 3, N-terminally processed	SLC25A6
19.3393	18.7174	18.1057	17.4096	17.0372	16.5356	18.7174	17.0372	4.9455	7	4		0.259643	-0.215785	Q07065;Q96K21	Q07065	Cytoskeleton-associated protein 4	CKAP4
19.5855	20.3725	20.3195	18.6385	18.0465	18.4328	20.3195	18.4328	10.813	6	4		0.22851	-0.222555	P50454	P50454	Serpin H1	SERPINH1
24.8669	25.0446	24.8276	23.139	22.9508	23.5221	24.8669	23.139	27.666	45	9		0.503011	-0.233332	P62263	P62263	40S ribosomal protein S14	RPS14
21.1424	21.1001	22.0409	19.3858	19.7065	20.0834	21.1424	19.7065	6.1929	6	3		0.180561	-0.239852	P16403;P10412;P16402;P22492;Q02539	P16403;P10412;P16402;P22492;Q02539	Histone H1.2;Histone H1.4;Histone H1.3;Histone H1t;Histone H1.1	HIST1H1C;HIST1H1E;HIST1H1D;HIST1H1T;HIST1H1A
21.5885	21.6317	21.3488	19.8622	19.9075	19.6927	21.5885	19.8622	30.28	28	11		1.06878	-0.240189	Q9P2R7	Q9P2R7	Succinyl-CoA ligase [ADP-forming] subunit beta, mitochondrial	SUCLA2
17.7863	17.5245	17.6333	16.1267	15.9478	15.8171	17.6333	15.9478	1.9624	4	2		0.695772	-0.258288	P51659	P51659	Peroxisomal multifunctional enzyme type 2;(3R)-hydroxyacyl-CoA dehydrogenase;Enoyl-CoA hydratase 2	HSD17B4
21.655	21.567	21.5413	20.1466	20.0668	19.5323	21.567	20.0668	10.952	14	5		0.518651	-0.269917	P62277	P62277	40S ribosomal protein S13	RPS13
20.7281	21.3973	21.1719	19.8094	19.9093	18.5709	21.1719	19.8094	7.8005	9	4		0.204571	-0.273235	P51153;Q92930;P61006;P61026;P59190;P20337;O95716;P20336;Q96E17	P51153;Q92930;P61006	Ras-related protein Rab-13;Ras-related protein Rab-8B;Ras-related protein Rab-8A	RAB13;RAB8B;RAB8A
18.1805	18.4983	18.0991	16.0781	16.9713	16.7412	18.1805	16.7412	3.6789	5	3		0.351837	-0.280012	P16615;O14983	P16615	Sarcoplasmic/endoplasmic reticulum calcium ATPase 2	ATP2A2
22.8276	22.6412	22.5304	20.8322	21.2319	20.9739	22.6412	20.9739	65.69	62	16		0.742388	-0.288713	P08670;P41219;P17661;Q16352;P07196	P08670	Vimentin	VIM
20.9289	21.1892	20.9276	19.4264	19.4538	19.2133	20.9289	19.4264	7.1735	10	4		0.825576	-0.291725	P50213	P50213	Isocitrate dehydrogenase [NAD] subunit alpha, mitochondrial	IDH3A
21.1356	20.8691	20.7035	19.3638	19.2235	19.2132	20.8691	19.2235	9.3369	18	4		1.69887	-0.306534	P45954	P45954	Short/branched chain specific acyl-CoA dehydrogenase, mitochondrial	ACADSB
25.9327	25.5898	25.4524	24.2851	23.945	23.8522	25.5898	23.945	143.77	256	26		1.0349	-0.31159	P0DMV9;P0DMV8	P0DMV9;P0DMV8	Heat shock 70 kDa protein 1B;Heat shock 70 kDa protein 1A	HSPA1B;HSPA1A
22.3936	21.6485	21.3061	19.0664	21.2305	20.1598	21.6485	20.1598	15.569	29	6		0.168528	-0.311946	P26641	P26641	Elongation factor 1-gamma	EEF1G
16.1982	16.7573	16.0076	0	14.6332	15.0062	16.1982	14.6332	2.184	3	2		0.576017	-0.323152	Q8IYB1	Q8IYB1	Protein MB21D2	MB21D2
24.8023	24.479	24.1755	22.8416	22.8125	22.9698	24.479	22.8416	109.55	160	33		1.58004	-0.331506	Q9NVI7	Q9NVI7	ATPase family AAA domain-containing protein 3A	ATAD3A
19.277	18.5589	18.6023	17.1382	17.1632	17.3529	18.6023	17.1632	3.1016	2	2		0.752257	-0.347795	P35249	P35249	Replication factor C subunit 4	RFC4
23.0665	23.1032	22.5919	21.6116	21.4372	20.9753	23.0665	21.4372	8.0675	14	4		0.913687	-0.36327	P62266	P62266	40S ribosomal protein S23	RPS23
18.8448	19.4454	19.2767	17.6515	18.0658	17.1165	19.2767	17.6515	4.0444	4	1		0.385873	-0.364738	P36543	P36543	V-type proton ATPase subunit E 1	ATP6V1E1
18.9509	18.8983	18.3361	17.324	17.2403	16.9108	18.8983	17.2403	3.4265	4	2		1.30688	-0.372362	P51648	P51648	Fatty aldehyde dehydrogenase	ALDH3A2
22.1644	22.349	22.5161	21.4498	20.3003	20.5767	22.349	20.5767	5.5484	8	3		0.403353	-0.374889	P61353	P61353	60S ribosomal protein L27	RPL27
20.5158	20.5062	20.505	19.0639	18.5649	19.2109	20.5062	19.0639	7.0814	11	3		0.784302	-0.38	Q13838;O00148	Q13838;O00148	Spliceosome RNA helicase DDX39B;ATP-dependent RNA helicase DDX39A	DDX39B;DDX39A
20.5391	21.0754	20.9449	19.4179	19.3581	19.1741	20.9449	19.3581	15.098	30	8		0.689147	-0.406061	Q92841	Q92841	Probable ATP-dependent RNA helicase DDX17	DDX17
21.5583	20.5623	20.5599	19.7372	19.6492	18.7064	20.5623	19.6492	3.3071	5	2		0.41125	-0.413159	P62899	P62899	60S ribosomal protein L31	RPL31
14.8763	15.6991	14.8899	11.4397	0	0	14.8899	0	2.5023	2	2		0.134957	-0.424877	O75962	O75962	Triple functional domain protein	TRIO
21.7996	21.894	22.629	20.4716	20.4463	20.8594	21.894	20.4716	5.1392	10	3		0.42101	-0.4273	Q03135;P56539	Q03135	Caveolin-1	CAV1
21.1953	19.831	20.5228	18.9182	18.7035	19.4206	20.5228	18.9182	3.5367	5	2		0.410504	-0.440226	P52597	P52597	Heterogeneous nuclear ribonucleoprotein F;Heterogeneous nuclear ribonucleoprotein F, N-terminally processed	HNRNPF
21.339	20.272	19.2775	18.9408	18.0914	19.3738	20.272	18.9408	19.523	26	11		0.313762	-0.448257	O95782;O94973	O95782	AP-2 complex subunit alpha-1	AP2A1
20.0675	20.1418	20.5567	18.9082	18.6665	18.7337	20.1418	18.7337	6.8474	11	4		0.687069	-0.456554	P52294	P52294	Importin subunit alpha-5;Importin subunit alpha-5, N-terminally processed	KPNA1
23.9791	23.6113	23.1474	22.458	21.867	21.9792	23.6113	21.9792	14.896	34	8		1.18567	-0.464581	P05388;Q8NHW5	P05388;Q8NHW5	60S acidic ribosomal protein P0;60S acidic ribosomal protein P0-like	RPLP0;RPLP0P6
23.7375	23.1179	23.1033	20.889	22.1125	22.6007	23.1179	22.1125	137.61	84	30		0.363853	-0.490299	Q9BQG0	Q9BQG0	Myb-binding protein 1A	MYBBP1A
23.017	22.9645	22.9415	21.516	21.5808	21.4713	22.9645	21.516	28.962	22	7		1.55694	-0.490836	P06748	P06748	Nucleophosmin	NPM1
17.8098	16.8492	17.925	15.9066	15.9966	16.3582	17.8098	15.9966	9.7883	10	5		0.473974	-0.501607	P63244	P63244	Guanine nucleotide-binding protein subunit beta-2-like 1;Guanine nucleotide-binding protein subunit beta-2-like 1, N-terminally processed	GNB2L1
16.8918	16.1297	16.6551	14.9019	15.1784	15.3065	16.6551	15.1784	3.0761	3	1		0.736245	-0.512523	Q96TA2	Q96TA2	ATP-dependent zinc metalloprotease YME1L1	YME1L1
21.454	21.3502	21.0429	19.7078	20.1053	19.7504	21.3502	19.7504	35.153	38	10		1.44975	-0.514559	Q00839	Q00839	Heterogeneous nuclear ribonucleoprotein U	HNRNPU
16.8996	15.8644	16.9723	0	16.1485	16.4161	16.8996	16.1485	2.4438	4	2		0.165106	-0.537915	Q15393	Q15393	Splicing factor 3B subunit 3	SF3B3
16.7432	16.8533	16.5661	15.6759	15.1613	15.1192	16.7432	15.1613	3.6894	2	2		1.47	-0.540398	Q92499	Q92499	ATP-dependent RNA helicase DDX1	DDX1
18.252	18.2643	17.1982	16.2983	16.8477	16.3719	18.252	16.3719	2.7513	2	2		0.86083	-0.543617	P61221	P61221	ATP-binding cassette sub-family E member 1	ABCE1
23.9504	24.2572	23.888	22.5132	22.2377	23.1489	23.9504	22.5132	84.476	103	22		0.868079	-0.543814	P25705	P25705	ATP synthase subunit alpha, mitochondrial	ATP5A1
21.289	20.9929	20.4995	19.4463	19.4016	19.752	20.9929	19.4463	8.7201	10	5		1.68082	-0.548609	Q9UN86	Q9UN86	Ras GTPase-activating protein-binding protein 2	G3BP2
21.5722	22.0876	21.283	20.6791	20.1127	19.9752	21.5722	20.1127	24.666	17	7		1.02611	-0.55051	P23246	P23246	Splicing factor, proline- and glutamine-rich	SFPQ
23.4229	23.5409	23.3233	22.1678	22.124	21.8493	23.4229	22.124	53.243	83	17		1.71816	-0.560464	P11142;P54652	P11142	Heat shock cognate 71 kDa protein	HSPA8
21.1892	21.3608	21.2724	19.8247	19.9587	19.9421	21.2724	19.9421	10.253	7	3		1.4929	-0.576794	P62241	P62241	40S ribosomal protein S8	RPS8
20.6088	20.4599	20.1504	18.3254	19.1467	19.6511	20.4599	19.1467	3.6364	10	2		0.629405	-0.577114	Q9Y277	Q9Y277	Voltage-dependent anion-selective channel protein 3	VDAC3
22.6995	22.8685	22.5532	21.2641	21.4562	21.3205	22.6995	21.3205	12.708	32	3		1.90493	-0.582321	Q15366;P57721	Q15366;P57721	Poly(rC)-binding protein 2;Poly(rC)-binding protein 3	PCBP2;PCBP3
20.5928	21.5716	20.3287	19.5521	19.119	19.7885	20.5928	19.5521	3.0756	4	2		0.762149	-0.597919	P18621	P18621	60S ribosomal protein L17	RPL17
18.2536	18.5511	17.942	17.124	16.3158	17.3237	18.2536	17.124	4.0608	6	3		0.965292	-0.614682	O15269	O15269	Serine palmitoyltransferase 1	SPTLC1
20.7964	21.1822	21.3324	19.8653	19.8827	19.5814	21.1822	19.8653	21.505	37	13		0.92807	-0.615243	Q7Z406	Q7Z406	Myosin-14	MYH14
19.5235	19.5993	19.5916	19.0441	18.209	17.5249	19.5916	18.209	6.274	8	5		0.632505	-0.630303	P27694	P27694	Replication protein A 70 kDa DNA-binding subunit;Replication protein A 70 kDa DNA-binding subunit, N-terminally processed	RPA1
21.2078	20.9258	20.7639	19.7523	19.5573	19.6607	20.9258	19.6607	4.15	6	3		2.81745	-0.633376	P22392;O60361;P15531	P22392;O60361;P15531	Nucleoside diphosphate kinase B;Putative nucleoside diphosphate kinase;Nucleoside diphosphate kinase A	NME2;NME2P1;NME1
20.673	20.6957	20.4586	19.2774	19.2957	19.3442	20.673	19.2957	7.0416	10	3		2.69081	-0.639116	P26373	P26373	60S ribosomal protein L13	RPL13
19.1636	18.9915	23.5485	22.9515	17.3096	17.5404	19.1636	17.5404	13.026	15	6		0.0939036	-0.641759	O43143;O60231;Q14562	O43143	Pre-mRNA-splicing factor ATP-dependent RNA helicase DHX15	DHX15
25.9795	25.5588	20.37	21.4904	24.3361	22.1885	25.5588	22.1885	10.521	13	3		0.12546	-0.644715	P04406	P04406	Glyceraldehyde-3-phosphate dehydrogenase	GAPDH
26.551	27.061	25.7908	25.1728	25.1765	25.1807	26.551	25.1765	202.7	280	32		1.20362	-0.651587	Q14254	Q14254	Flotillin-2	FLOT2
21.3309	19.9496	18.5241	15.0264	19.4459	21.4707	19.9496	19.4459	42.679	8	4		0.116547	-0.655244	P14923;P35222	P14923	Junction plakoglobin	JUP
23.7556	21.8297	24.2162	22.7024	21.6239	21.6457	23.7556	21.6457	131.89	62	21		0.30686	-0.665977	P19367;P52789;Q2TB90;P52790	P19367	Hexokinase-1	HK1
19.7737	19.392	19.5599	18.3321	18.5674	17.9992	19.5599	18.3321	8.9804	7	2		1.25503	-0.666761	O00303	O00303	Eukaryotic translation initiation factor 3 subunit F	EIF3F
20.6068	21.0601	20.251	19.177	19.4379	19.4844	20.6068	19.4379	19.648	24	10		1.53844	-0.669573	P42166	P42166	Lamina-associated polypeptide 2, isoform alpha;Thymopoietin;Thymopentin	TMPO
20.1153	19.4811	20.0997	18.8762	18.2061	18.8238	20.0997	18.8238	3.9819	3	1		0.906576	-0.679159	P84090	P84090	Enhancer of rudimentary homolog	ERH
18.0178	19.3642	19.3092	17.4371	17.642	17.8313	19.3092	17.642	5.7228	4	3		0.543398	-0.682122	Q9UI12	Q9UI12	V-type proton ATPase subunit H	ATP6V1H
20.7103	21.1597	20.7995	19.7277	19.0316	20.2018	20.7995	19.7277	2.4415	5	2		0.90255	-0.706304	P62906	P62906	60S ribosomal protein L10a	RPL10A
23.092	23.5483	22.9169	21.7072	21.6819	22.4725	23.092	21.7072	8.745	25	4		1.11124	-0.710599	P62987;P62979;P0CG47;P0CG48	P62987;P62979;P0CG47;P0CG48	Ubiquitin-60S ribosomal protein L40;Ubiquitin;60S ribosomal protein L40;Ubiquitin-40S ribosomal protein S27a;Ubiquitin;40S ribosomal protein S27a;Polyubiquitin-B;Ubiquitin;Polyubiquitin-C;Ubiquitin	UBA52;RPS27A;UBB;UBC
29.0075	29.2447	28.7679	27.804	27.7933	27.7342	29.0075	27.7933	279.1	530	26		2.7217	-0.712906	P63261	P63261	Actin, cytoplasmic 2;Actin, cytoplasmic 2, N-terminally processed	ACTG1
18.5246	18.2217	18.5209	16.9376	17.1215	17.5214	18.5209	17.1215	8.0536	9	5		1.19173	-0.71353	Q9UM54	Q9UM54	Unconventional myosin-VI	MYO6
20.0327	20.6188	19.9455	18.9468	19.0767	18.9125	20.0327	18.9468	2.0889	6	1		1.62039	-0.722105	O95399	O95399	Urotensin-2	UTS2
18.4431	18.3077	18.2644	16.9968	16.9773	17.4047	18.3077	16.9968	2.1752	2	1		1.7932	-0.73031	Q01844	Q01844	RNA-binding protein EWS	EWSR1
18.9343	18.0531	18.3918	17.1904	17.2667	17.3107	18.3918	17.2667	3.9772	6	2		1.27225	-0.738628	Q9Y230	Q9Y230	RuvB-like 2	RUVBL2
16.9996	16.4421	16.6877	0	15.0342	14.8481	16.6877	14.8481	2.0747	2	1		0.574925	-0.739747	Q7Z3J3;A6NKT7;Q99666;O14715;P0DJD0;P0DJD1	Q7Z3J3;A6NKT7;Q99666;O14715	RanBP2-like and GRIP domain-containing protein 4;RanBP2-like and GRIP domain-containing protein 3;RANBP2-like and GRIP domain-containing protein 5/6;RANBP2-like and GRIP domain-containing protein 8	RGPD4;RGPD3;RGPD5;RGPD8
29.1885	26.7576	28.3368	27.1343	27.4159	26.1432	28.3368	27.1343	37.133	93	7		0.373975	-0.745909	P60660	P60660	Myosin light polypeptide 6	MYL6
16.4018	14.3313	16.4225	14.3207	15.3098	13.9425	16.4018	14.3207	4.7705	3	2		0.35276	-0.748227	Q15643	Q15643	Thyroid receptor-interacting protein 11	TRIP11
18.9829	19.423	19.4296	18.2856	17.9248	18.0564	19.423	18.0564	4.197	6	2		1.29215	-0.752873	Q13283	Q13283	Ras GTPase-activating protein-binding protein 1	G3BP1
22.4983	22.4544	22.0962	21.2557	21.0439	21.1888	22.4544	21.1888	12.593	27	5		4.64604	-0.755582	P62826	P62826	GTP-binding nuclear protein Ran	RAN
18.9483	18.8508	18.8052	17.8817	17.5289	17.6371	18.8508	17.6371	10.092	13	5		2.31159	-0.756907	P50990	P50990	T-complex protein 1 subunit theta	CCT8
19.8157	19.473	19.0579	17.9786	18.6138	18.2002	19.473	18.2002	15.338	26	9		1.44327	-0.757803	Q00610;P53675	Q00610	Clathrin heavy chain 1	CLTC
23.3033	23.6084	23.08	22.1774	22.2763	22.0349	23.3033	22.1774	34.701	56	12		2.27289	-0.774757	P60842;Q14240	P60842;Q14240	Eukaryotic initiation factor 4A-I;Eukaryotic initiation factor 4A-II;Eukaryotic initiation factor 4A-II, N-terminally processed	EIF4A1;EIF4A2
21.1889	20.5177	19.9898	19.7587	19.0389	19.4106	20.5177	19.4106	12.809	14	5		1.29236	-0.779713	P42167	P42167	Lamina-associated polypeptide 2, isoforms beta/gamma;Thymopoietin;Thymopentin	TMPO
22.6442	21.1554	19.5049	19.1259	20.9778	19.7316	21.1554	19.7316	11.811	6	3		0.335417	-0.786016	P28288	P28288	ATP-binding cassette sub-family D member 3	ABCD3
18.1993	18.4864	17.7289	17.3519	17.2539	16.3724	18.1993	17.2539	4.015	4	3		1.13492	-0.797009	Q16891	Q16891	MICOS complex subunit MIC60	IMMT
22.0747	23.2432	21.9207	21.4445	21.137	21.2809	22.0747	21.2809	37.876	52	12		1.03655	-0.817014	Q9NZI8	Q9NZI8	Insulin-like growth factor 2 mRNA-binding protein 1	IGF2BP1
23.9982	23.7592	23.7384	22.5851	22.4538	23.0971	23.7592	22.5851	82.514	141	26		1.67056	-0.822529	P08238;Q58FF7;Q14568;Q58FF6;Q58FG0	P08238	Heat shock protein HSP 90-beta	HSP90AB1
23.7337	23.5265	23.6809	22.4146	22.5761	22.6158	23.6809	22.5761	41.552	42	10		1.88854	-0.830932	P21796	P21796	Voltage-dependent anion-selective channel protein 1	VDAC1
17.6134	17.3085	16.3127	15.4557	16.3186	16.1268	17.3085	16.1268	3.2883	3	2		1.00718	-0.831284	Q16531	Q16531	DNA damage-binding protein 1	DDB1
15.0944	15.3742	15.0515	13.9433	13.8852	14.3688	15.0944	13.9433	1.9515	0	1		1.84752	-0.834885	P49327	P49327	Fatty acid synthase;[Acyl-carrier-protein] S-acetyltransferase;[Acyl-carrier-protein] S-malonyltransferase;3-oxoacyl-[acyl-carrier-protein] synthase;3-oxoacyl-[acyl-carrier-protein] reductase;3-hydroxyacyl-[acyl-carrier-protein] dehydratase;Enoyl-[acyl-carrier-protein] reductase;Oleoyl-[acyl-carrier-protein] hydrolase	FASN
18.4719	18.2806	18.2069	16.7533	17.2885	17.5962	18.2806	17.2885	2.4886	3	2		1.34694	-0.835318	Q9Y6M1	Q9Y6M1	Insulin-like growth factor 2 mRNA-binding protein 2	IGF2BP2
17.3453	0	15.1345	15.4675	15.2602	15.3474	15.1345	15.3474	3.6773	2	2		0.743991	-0.851173	Q13200	Q13200	26S proteasome non-ATPase regulatory subunit 2	PSMD2
19.5547	19.432	18.9154	18.1128	18.1398	18.4872	19.432	18.1398	3.4818	4	3		2.51738	-0.888377	Q13310	Q13310	Polyadenylate-binding protein 4	PABPC4
25.8315	26.3104	25.6023	24.0752	24.9027	25.6156	25.8315	24.9027	246.58	164	29		0.841264	-0.892203	P05783;CON__H-INV:HIT000015463;CON__Q92764;CON__Q497I4;Q92764	P05783	Keratin, type I cytoskeletal 18	KRT18
19.6266	19.2638	19.2228	18.3265	18.5307	18.1282	19.2638	18.3265	5.161	4	1		2.11757	-0.899848	O14880	O14880	Microsomal glutathione S-transferase 3	MGST3
21.5782	21.7976	21.211	21.2298	19.8806	20.3609	21.5782	20.3609	4.8459	5	2		1.16303	-0.903912	P62750	P62750	60S ribosomal protein L23a	RPL23A
19.8013	20.0664	18.6056	18.532	18.3892	18.4479	19.8013	18.4479	5.9914	11	3		1.36901	-0.907674	Q13162	Q13162	Peroxiredoxin-4	PRDX4
20.5065	20.3065	20.4423	19.7316	19.3749	19.0451	20.4423	19.3749	9.1056	7	2		1.68658	-0.907853	P18124	P18124	60S ribosomal protein L7	RPL7
17.1758	17.4717	17.3528	16.4194	16.3184	16.1994	17.3528	16.3184	2.8628	2	2		2.03724	-0.921396	P35998	P35998	26S protease regulatory subunit 7	PSMC2
17.5542	13.1366	15.5465	13.9331	14.2935	14.9569	15.5465	14.2935	4.6042	4	2		0.283114	-0.924524	A5YKK6	A5YKK6	CCR4-NOT transcription complex subunit 1	CNOT1
23.8773	23.8786	23.7091	22.8801	22.7404	22.793	23.8773	22.793	46.155	43	12		3.24888	-0.925316	P67936	P67936	Tropomyosin alpha-4 chain	TPM4
23.4025	23.0202	22.8076	22.3421	21.9628	21.8748	23.0202	21.9628	22.787	35	7		2.453	-0.925545	P50402	P50402	Emerin	EMD
17.8298	17.9149	17.6825	16.8971	16.6762	16.9281	17.8298	16.8971	2.8344	6	2		3.07153	-0.967171	Q9Y5A9;Q9BYJ9;Q7Z739	Q9Y5A9;Q9BYJ9;Q7Z739	YTH domain-containing family protein 2;YTH domain-containing family protein 1;YTH domain-containing family protein 3	YTHDF2;YTHDF1;YTHDF3
23.0946	22.8136	22.8392	21.7458	22.646	21.4427	22.8392	21.7458	14.786	40	7		1.1142	-0.971455	P62913	P62913	60S ribosomal protein L11	RPL11
21.3169	21.4892	20.5754	20.0389	20.0033	20.4834	21.3169	20.0389	11.857	16	6		2.012	-0.990431	Q9UHX1	Q9UHX1	Poly(U)-binding-splicing factor PUF60	PUF60
22.1129	22.4122	22.1668	21.3342	21.16	21.3601	22.1668	21.3342	20.685	39	10		2.47819	-0.99658	Q15233;Q8WXF1	Q15233	Non-POU domain-containing octamer-binding protein	NONO
22.7916	22.6228	22.5728	21.6904	21.4085	22.1678	22.6228	21.6904	53.271	18	4		1.92318	-1.03556	Q04837	Q04837	Single-stranded DNA-binding protein, mitochondrial	SSBP1
18.7865	18.9959	19.3062	18.0658	18.1521	18.1583	18.9959	18.1521	3.1799	2	1		1.57547	-1.03831	Q9NYL9	Q9NYL9	Tropomodulin-3	TMOD3
20.8156	20.8408	20.4239	19.9267	19.8308	19.6177	20.8156	19.8308	9.9372	18	5	+	3.47422	-1.04073	P51114;Q06787;P51116	P51114	Fragile X mental retardation syndrome-related protein 1	FXR1
19.9788	19.6591	19.3718	18.9577	18.6261	18.7248	19.6591	18.7248	13.777	21	7	+	3.35695	-1.04208	Q92945;Q96AE4	Q92945	Far upstream element-binding protein 2	KHSRP
17.5561	16.8983	17.9934	16.6168	16.5035	16.6467	17.5561	16.6168	1.922	2	1		1.12184	-1.04882	P62195;Q8NB90	P62195;Q8NB90	26S protease regulatory subunit 8;Spermatogenesis-associated protein 5	PSMC5;SPATA5
20.124	19.9758	20.0904	19.446	19.3239	18.8566	20.0904	19.3239	4.7857	11	2		1.97866	-1.08791	P20340;Q53S08;Q9NRW1;Q14964	P20340;Q53S08;Q9NRW1;Q14964	Ras-related protein Rab-6A;Ras-related protein Rab-6B;Ras-related protein Rab-39A	RAB6A;RAB6C;RAB6B;RAB39A
19.6087	19.1162	20.216	18.7852	18.3494	19.2555	19.6087	18.7852	5.2317	8	4		0.99938	-1.09217	P63162;P14678	P63162;P14678	Small nuclear ribonucleoprotein-associated protein N;Small nuclear ribonucleoprotein-associated proteins B and B	SNRPN;SNRPB
23.4565	23.1141	23.1176	22.2769	22.4551	22.4056	23.1176	22.4056	18.237	36	8		2.68599	-1.09221	P45880	P45880	Voltage-dependent anion-selective channel protein 2	VDAC2
20.1948	20.2398	20.1936	19.5799	19.1346	19.4184	20.1948	19.4184	10.616	21	5		2.55138	-1.11063	Q96PK6	Q96PK6	RNA-binding protein 14	RBM14
23.4512	21.9924	21.862	21.7357	21.8209	21.2637	21.9924	21.7357	49.409	38	11		1.12483	-1.11395	P38606	P38606	V-type proton ATPase catalytic subunit A	ATP6V1A
20.6928	20.16	20.1824	19.8353	19.616	19.1416	20.1824	19.616	3.7235	4	3		1.97997	-1.12834	P67809;Q9Y2T7	P67809;Q9Y2T7	Nuclease-sensitive element-binding protein 1;Y-box-binding protein 2	YBX1;YBX2
18.8425	17.8808	18.4436	18.1163	17.0487	17.5663	18.4436	17.5663	4.045	6	2		1.27995	-1.13054	P26196	P26196	Probable ATP-dependent RNA helicase DDX6	DDX6
16.5607	16.8924	15.8036	15.8719	15.5718	15.4123	16.5607	15.5718	2.7124	2	2		2.14263	-1.14219	Q15003	Q15003	Condensin complex subunit 2	NCAPH
21.4706	21.3675	20.9396	20.3897	20.27	20.726	21.3675	20.3897	15.302	29	8	+	2.98908	-1.14515	P61978	P61978	Heterogeneous nuclear ribonucleoprotein K	HNRNPK
17.8121	17.309	17.2825	16.6602	16.3744	17.0826	17.309	16.6602	5.974	7	3		2.10415	-1.18034	O94832	O94832	Unconventional myosin-Id	MYO1D
18.2661	17.6538	17.7778	17.6607	16.9387	16.9681	17.7778	16.9681	3.6452	4	2		1.97308	-1.23241	Q9BZZ5	Q9BZZ5	Apoptosis inhibitor 5	API5
18.6445	18.409	18.7284	17.9144	18.1165	17.7387	18.6445	17.9144	6.565	11	3		2.1035	-1.27168	P00338	P00338	L-lactate dehydrogenase A chain	LDHA
18.6954	18.8138	18.9148	17.8759	18.0877	18.4736	18.8138	18.0877	5.5604	6	3		1.97634	-1.28014	P22626	P22626	Heterogeneous nuclear ribonucleoproteins A2/B1	HNRNPA2B1
20.7322	20.6685	20.4826	19.7049	20.3987	20.0099	20.6685	20.0099	7.0392	11	4	+	2.24258	-1.35254	Q07955	Q07955	Serine/arginine-rich splicing factor 1	SRSF1
21.6138	21.5582	20.7578	21.0722	20.5321	20.6407	21.5582	20.6407	18.17	27	8	+	2.78983	-1.38083	P61247	P61247	40S ribosomal protein S3a	RPS3A
15.7299	16.7597	17.0631	16.8976	16.9697	0	16.7597	16.8976	2.7502	2	1		0.553015	-1.38354	P20073	P20073	Annexin A7	ANXA7
20.7275	20.9853	20.2801	19.9656	20.3868	19.9731	20.7275	19.9731	7.143	7	3	+	2.6355	-1.38663	P06753	P06753	Tropomyosin alpha-3 chain	TPM3
21.057	20.5982	19.6132	20.0604	19.5379	20.0117	20.5982	20.0117	7.1599	8	4	+	1.94862	-1.38961	P09651;Q32P51	P09651;Q32P51	Heterogeneous nuclear ribonucleoprotein A1;Heterogeneous nuclear ribonucleoprotein A1, N-terminally processed;Heterogeneous nuclear ribonucleoprotein A1-like 2	HNRNPA1;HNRNPA1L2
26.8782	27.3032	27.0613	26.7542	26.8541	26.0383	27.0613	26.7542	269.52	277	32		1.89791	-1.41042	O75955	O75955	Flotillin-1	FLOT1
21.4462	21.2613	21.0486	20.4663	20.8118	20.8878	21.2613	20.8118	22.379	30	9	+	2.92068	-1.41238	P07900;Q58FG1	P07900	Heat shock protein HSP 90-alpha	HSP90AA1
24.3871	24.5449	24.8311	24.0625	23.9983	24.1742	24.5449	24.0625	8.1185	23	3	+	2.15677	-1.43307	P68133;P68032;P63267;P62736	P68133;P68032;P63267;P62736	Actin, alpha skeletal muscle;Actin, alpha cardiac muscle 1;Actin, gamma-enteric smooth muscle;Actin, aortic smooth muscle	ACTA1;ACTC1;ACTG2;ACTA2
22.5423	22.5269	22.3674	21.826	21.8716	22.2552	22.5269	21.8716	39.387	58	12	+	2.95966	-1.44784	P11940;Q9H361;Q4VXU2;Q5JQF8	P11940;Q9H361	Polyadenylate-binding protein 1;Polyadenylate-binding protein 3	PABPC1;PABPC3
22.5224	21.1596	18.0113	17.0842	22.3996	20.7462	21.1596	20.7462	9.1499	9	2		0.294512	-1.45467	P31689	P31689	DnaJ homolog subfamily A member 1	DNAJA1
19.4185	19.3279	19.5317	19.1346	18.8789	18.8391	19.4185	18.8789	4.9216	13	2	+	2.64988	-1.4673	P62917	P62917	60S ribosomal protein L8	RPL8
19.9295	18.7958	19.5978	19.2134	19.1288	18.6284	19.5978	19.1288	5.6513	14	3		1.6076	-1.49161	Q96HS1	Q96HS1	Serine/threonine-protein phosphatase PGAM5, mitochondrial	PGAM5
15.233	15.4552	15.0899	14.4288	15.4968	14.5121	15.233	14.5121	1.9908	4	1		1.72681	-1.49564	Q9P2B2	Q9P2B2	Prostaglandin F2 receptor negative regulator	PTGFRN
19.3673	19.0145	18.8189	18.3004	19.4719	18.1432	19.0145	18.3004	10.498	14	6		1.52187	-1.51403	Q08211	Q08211	ATP-dependent RNA helicase A	DHX9
27.1963	26.8248	26.092	25.7218	26.8776	26.2561	26.8248	26.2561	137.94	154	18		1.66881	-1.52322	P35232	P35232	Prohibitin	PHB
19.1308	19.3564	19.8902	18.7895	19.1747	19.2529	19.3564	19.1747	6.8035	6	3	+	1.71343	-1.55569	P47756	P47756	F-actin-capping protein subunit beta	CAPZB
24.1902	23.3134	22.9414	22.9575	23.5138	23.0315	23.3134	23.0315	25.509	49	10	+	2.05925	-1.62838	Q15365;P57723	Q15365	Poly(rC)-binding protein 1	PCBP1
17.6637	15.95	0	15.4943	16.602	16.7002	15.95	16.602	2.6538	4	2		1.20455	-1.65378	Q12906	Q12906	Interleukin enhancer-binding factor 3	ILF3
26.1394	26.0246	25.9936	25.7384	25.417	26.1479	26.0246	25.7384	168.92	168	20	+	2.69926	-1.65765	Q99623	Q99623	Prohibitin-2	PHB2
21.0978	19.0967	19.3096	18.9035	20.2328	19.5847	19.3096	19.5847	3.4865	4	3		1.11	-1.68143	Q9H0U4;P62820;Q92928	Q9H0U4;P62820;Q92928	Ras-related protein Rab-1B;Ras-related protein Rab-1A;Putative Ras-related protein Rab-1C	RAB1B;RAB1A;RAB1C
21.2657	22.2458	21.8984	21.5449	22.0496	21.3514	21.8984	21.5449	33.606	20	10	+	1.85521	-1.78774	P21281;P15313	P21281	V-type proton ATPase subunit B, brain isoform	ATP6V1B2
20.8598	20.7564	20.4769	20.459	20.29	21.094	20.7564	20.459	17.352	13	1	+	2.7998	-1.85907	P17066;P48741	P17066;P48741	Heat shock 70 kDa protein 6;Putative heat shock 70 kDa protein 7	HSPA6;HSPA7
20.4112	19.7235	20.0915	20.1819	20.1603	19.7269	20.0915	20.1603	5.7995	9	3	+	2.58057	-1.89008	P63104	P63104	14-3-3 protein zeta/delta	YWHAZ
16.3317	17.1116	16.4418	14.5044	14.9669	20.3651	16.4418	14.9669	3.0167	2	2		0.433868	-1.92616	P33992	P33992	DNA replication licensing factor MCM5	MCM5
26.0107	25.54	24.5063	24.819	25.6881	25.591	25.54	25.591	19.938	38	9	+	1.97314	-1.95613	Q9NR31	Q9NR31	GTP-binding protein SAR1a	SAR1A
21.6013	21.2987	20.3958	19.7248	20.8764	22.962	21.2987	20.8764	16.038	29	6		0.964874	-2.03159	P07355;A6NMY6	P07355;A6NMY6	Annexin A2;Putative annexin A2-like protein	ANXA2;ANXA2P2
16.7602	17.4408	16.0484	16.3097	17.1372	17.1302	16.7602	17.1302	5.2624	5	2	+	2.06569	-2.05168	Q9NQC3	Q9NQC3	Reticulon-4	RTN4
16.6427	16.7902	17.4763	17.1399	17.0738	17.2135	16.7902	17.1399	12.291	12	4	+	2.18564	-2.11512	Q8WWM7	Q8WWM7	Ataxin-2-like protein	ATXN2L
19.3017	19.5055	18.6453	19.3788	19.2857	19.3684	19.3017	19.3684	13.632	22	8	+	4.08925	-2.1359	P14625;Q58FF3	P14625	Endoplasmin	HSP90B1
21.5481	21.1055	0	20.6879	19.5119	19.6219	21.1055	19.6219	6.4265	2	2		0.638932	-2.2547	Q9Y224	Q9Y224	UPF0568 protein C14orf166	C14orf166
18.1156	18.3616	18.2533	18.3836	18.325	19.1074	18.2533	18.3836	3.1468	5	1	+	2.77168	-2.30426	P27348	P27348	14-3-3 protein theta	YWHAQ
16.1566	18.4048	16.1217	17.4957	17.2239	17.1573	16.1566	17.2239	3.156	4	2	+	1.5207	-2.34038	Q9UBS4	Q9UBS4	DnaJ homolog subfamily B member 11	DNAJB11
18.3449	19.5862	18.1167	19.6275	18.2345	19.4639	18.3449	19.4639	4.1486	6	2	+	1.85381	-2.36848	P0DN76;Q01081	P0DN76;Q01081	Splicing factor U2AF 35 kDa subunit	U2AF1
17.7863	17.5446	17.8656	18.2036	18.5975	18.2229	17.7863	18.2229	3.8315	5	2	+	3.12719	-2.55158	Q53EL6	Q53EL6	Programmed cell death protein 4	PDCD4
18.1689	17.5662	17.8243	17.7774	18.6498	19.0033	17.8243	18.6498	3.2916	7	2	+	2.35365	-2.56613	P16520;Q9HAV0;P62879;P62873	P16520;Q9HAV0;P62879;P62873	Guanine nucleotide-binding protein G(I)/G(S)/G(T) subunit beta-3;Guanine nucleotide-binding protein subunit beta-4;Guanine nucleotide-binding protein G(I)/G(S)/G(T) subunit beta-2;Guanine nucleotide-binding protein G(I)/G(S)/G(T) subunit beta-1	GNB3;GNB4;GNB2;GNB1
17.6648	17.6983	17.6149	18.5455	17.7134	18.7483	17.6648	18.5455	4.7132	15	3	+	2.93868	-2.61884	P08865	P08865	40S ribosomal protein SA	RPSA
0	0	0	16.9887	16.4483	16.9276	0	16.9276	2.066	2	2	+	2.49804	-2.71799	P38919	P38919	Eukaryotic initiation factor 4A-III;Eukaryotic initiation factor 4A-III, N-terminally processed	EIF4A3
0	0	0	17.2982	19.6928	16.7406	0	17.2982	9.4764	4	2		1.11713	-2.74999	P13797;P13796	P13797;P13796	Plastin-3;Plastin-2	PLS3;LCP1
19.9929	19.1519	0	18.3488	18.5416	18.3051	19.1519	18.3488	3.4592	4	2		0.673993	-2.75414	Q15717	Q15717	ELAV-like protein 1	ELAVL1
0	0	0	0	18.3288	18.2577	0	18.2577	2.7492	0	1		0.843308	-2.95334	P55072	P55072	Transitional endoplasmic reticulum ATPase	VCP
19.9627	20.2302	20.9219	21.6183	22.3793	20.6946	20.2302	21.6183	53.043	7	3	+	2.03516	-3.13488	P04350	P04350	Tubulin beta-4A chain	TUBB4A
20.3134	20.0654	19.2096	20.7085	21.4685	21.5916	20.0654	21.4685	6.3261	3	1	+	3.11872	-3.33584	P14649	P14649	Myosin light chain 6B	MYL6B
24.3422	21.983	0	24.1711	21.9874	20.9329	21.983	21.9874	47.626	5	1		0.641393	-3.36747	Q71U36;P0DPH8;P0DPH7;Q6PEY2	Q71U36;P0DPH8;P0DPH7;Q6PEY2	Tubulin alpha-1A chain;Tubulin alpha-3E chain	TUBA1A;TUBA3E
0	19.4653	19.6508	19.4029	19.1969	19.9392	19.4653	19.4029	2.0404	6	1		0.954884	-3.50675	Q8NDY3	Q8NDY3	[Protein ADP-ribosylarginine] hydrolase-like protein 1	ADPRHL1
22.4753	22.6154	21.6125	23.8804	25.3262	22.5864	22.4753	23.8804	14.221	19	4	+	1.92632	-3.63907	P62081	P62081	40S ribosomal protein S7	RPS7
20.0243	18.441	18.5493	22.6441	21.0273	21.2511	18.5493	21.2511	14.799	9	2	+	2.67005	-4.57841	Q9UJZ1	Q9UJZ1	Stomatin-like protein 2, mitochondrial	STOML2
20.7476	0	0	19.7984	18.8352	19.7853	0	19.7853	2.6565	3	1	+	1.10604	-4.85222	P61163	P61163	Alpha-centractin	ACTR1A

## Sheet: All protiens
Triton_IP_01	Triton_IP_02	Triton_IP_03	Triton_Control_01	Triton_Control_02	Triton_Control_03	Median_Triton_IP	Median_Triton_Control	LMNG_IP_01	LMNG_IP_02	LMNG_IP_03	LMNG_Control_01	LMNG_Control_02	LMNG_Control_03	Median_LMNG_IP	Median_LMNG_Control	Score	MS/MS count	Razor + unique peptides	Protein IDs	Majority protein IDs	Protein names	Gene names
21.4843	21.8439	21.7928	0	0	0	21.7928	0	23.524	23.2206	23.627	20.8444	20.5155	21.0184	23.524	20.8444	23.764	27	8	Q9BSD7	Q9BSD7	Cancer-related nucleoside-triphosphatase	NTPCR
21.1792	21.2056	21.3588	0	0	0	21.2056	0	25.8004	26.4056	25.6155	0	0	0	25.8004	0	142.36	180	34	Q7Z3C6;Q674R7	Q7Z3C6	Autophagy-related protein 9A	ATG9A
20.3608	19.545	16.2591	0	0	0	19.545	0	24.8048	24.6044	24.058	22.0918	18.5195	24.6701	24.6044	22.0918	40.1	19	4	Q8WUK0	Q8WUK0	Phosphatidylglycerophosphatase and protein-tyrosine phosphatase 1	PTPMT1
19.1294	19.3742	19.7665	0	0	0	19.3742	0	26.8782	27.3032	27.0613	26.7542	26.8541	26.0383	27.0613	26.7542	269.52	277	32	O75955	O75955	Flotillin-1	FLOT1
18.6587	18.6787	18.2047	0	0	0	18.6587	0	22.6997	25.7007	24.2597	20.0069	19.601	20.8003	24.2597	20.0069	28.451	24	6	Q9BUF5	Q9BUF5	Tubulin beta-6 chain	TUBB6
18.3973	18.3961	18.3432	0	0	0	18.3961	0	21.7836	21.6511	21.7792	0	0	0	21.7792	0	2.6258	8	1	F5GYI3	F5GYI3	Ubiquitin-associated protein 1-like	UBAP1L
18.38	17.7375	18.5595	0	0	0	18.38	0	25.0121	25.0541	24.6852	22.6604	22.4209	22.6556	25.0121	22.6556	28.079	75	11	P53007	P53007	Tricarboxylate transport protein, mitochondrial	SLC25A1
17.5337	18.0323	18.0157	0	0	0	18.0157	0	22.1982	21.5362	21.8872	18.7615	0	19.7022	21.8872	18.7615	2.246	3	1	O00483	O00483	Cytochrome c oxidase subunit NDUFA4	NDUFA4
17.6246	17.8202	18.1937	0	0	0	17.8202	0	0	0	0	0	0	0	0	0	2.4062	2	1	Q5VSP4;P31025	Q5VSP4;P31025	Putative lipocalin 1-like protein 1;Lipocalin-1	LCN1P1;LCN1
17.8074	17.7437	17.9394	0	0	0	17.8074	0	22.4821	22.0637	21.9988	18.8514	18.5918	18.6839	22.0637	18.6839	35.543	28	11	P33993	P33993	DNA replication licensing factor MCM7	MCM7
17.7106	17.698	18.0343	0	0	0	17.7106	0	16.1566	18.4048	16.1217	17.4957	17.2239	17.1573	16.1566	17.2239	3.156	4	2	Q9UBS4	Q9UBS4	DnaJ homolog subfamily B member 11	DNAJB11
15.2393	17.5403	17.7623	0	0	0	17.5403	0	22.0009	21.5281	20.8864	19.6565	19.0643	18.7693	21.5281	19.0643	4.1832	6	2	P62847	P62847	40S ribosomal protein S24	RPS24
17.8277	17.4391	17.4552	0	0	0	17.4552	0	19.575	19.1452	18.5926	18.2151	0	0	19.1452	0	2.023	4	1	P84077;P61204	P84077;P61204	ADP-ribosylation factor 1;ADP-ribosylation factor 3	ARF1;ARF3
17.2138	17.6948	17.4275	0	0	0	17.4275	0	19.8342	20.0136	18.9629	17.3567	15.5969	14.6914	19.8342	15.5969	11.253	12	6	P28331	P28331	NADH-ubiquinone oxidoreductase 75 kDa subunit, mitochondrial	NDUFS1
17.3917	0	0	0	0	0	0	0	25.6501	25.6582	25.3301	23.2008	23.482	24.0239	25.6501	23.482	121.48	138	30	Q99832	Q99832	T-complex protein 1 subunit eta	CCT7
17.3734	17.2729	17.6036	0	0	0	17.3734	0	20.2414	0	0	0	0	0	0	0	2.037	1	1	P18085	P18085	ADP-ribosylation factor 4	ARF4
17.3422	17.1708	18.0706	0	0	0	17.3422	0	15.1447	18.4698	18.3599	0	0	0	18.3599	0	5.3768	8	4	P19474	P19474	E3 ubiquitin-protein ligase TRIM21	TRIM21
17.5456	16.3659	17.0666	0	0	0	17.0666	0	21.339	20.272	19.2775	18.9408	18.0914	19.3738	20.272	18.9408	19.523	26	11	O95782;O94973	O95782	AP-2 complex subunit alpha-1	AP2A1
17.2475	15.5057	17.0044	0	0	0	17.0044	0	21.5593	21.0575	21.2908	19.5924	19.4276	19.2463	21.2908	19.4276	11.008	18	6	Q53H12	Q53H12	Acylglycerol kinase, mitochondrial	AGK
16.9227	0	0	0	0	0	0	0	23.618	23.4896	23.2471	20.955	20.7738	20.9608	23.4896	20.955	14.154	13	3	O14925;Q5SRD1	O14925;Q5SRD1	Mitochondrial import inner membrane translocase subunit Tim23;Putative mitochondrial import inner membrane translocase subunit Tim23B	TIMM23;TIMM23B
0	16.8157	16.7494	0	0	0	16.7494	0	19.2256	0	19.6405	0	17.5958	0	19.2256	0	3.6784	1	1	Q96DA6	Q96DA6	Mitochondrial import inner membrane translocase subunit TIM14	DNAJC19
16.6461	16.7708	17.3075	0	0	0	16.7708	0	22.9697	23.0651	22.7149	20.5972	20.2548	20.1348	22.9697	20.2548	10.189	25	4	P12235	P12235	ADP/ATP translocase 1	SLC25A4
0	16.6888	16.6484	0	0	0	16.6484	0	20.6327	20.7836	20.4898	18.3229	18.4478	18.8504	20.6327	18.4478	2.6896	2	2	Q9UNX3;P61254	Q9UNX3;P61254	60S ribosomal protein L26-like 1;60S ribosomal protein L26	RPL26L1;RPL26
15.9067	0	16.6092	0	0	0	15.9067	0	19.5855	20.3725	20.3195	18.6385	18.0465	18.4328	20.3195	18.4328	10.813	6	4	P50454	P50454	Serpin H1	SERPINH1
15.9193	16.5647	0	0	0	0	15.9193	0	24.3422	21.983	0	24.1711	21.9874	20.9329	21.983	21.9874	47.626	5	1	Q71U36;P0DPH8;P0DPH7;Q6PEY2	Q71U36;P0DPH8;P0DPH7;Q6PEY2	Tubulin alpha-1A chain;Tubulin alpha-3E chain	TUBA1A;TUBA3E
0	15.7914	0	0	0	0	0	0	19.5143	19.5096	19.2637	17.4313	17.4711	17.711	19.5096	17.4711	3.0627	4	1	O14966;P57729;Q13637	O14966;P57729;Q13637	Ras-related protein Rab-7L1;Ras-related protein Rab-38;Ras-related protein Rab-32	RAB29;RAB38;RAB32
15.9074	0	15.4272	0	0	0	15.4272	0	20.1453	20.3451	19.7598	18.1293	18.4123	18.3553	20.1453	18.3553	9.2013	7	2	Q96EY1	Q96EY1	DnaJ homolog subfamily A member 3, mitochondrial	DNAJA3
0	15.6604	0	0	0	0	0	0	20.7388	20.7878	20.5321	18.3851	18.9678	18.1836	20.7388	18.3851	8.1549	7	4	Q15293	Q15293	Reticulocalbin-1	RCN1
14.1031	16.7576	15.584	0	0	0	15.584	0	21.2657	22.2458	21.8984	21.5449	22.0496	21.3514	21.8984	21.5449	33.606	20	10	P21281;P15313	P21281	V-type proton ATPase subunit B, brain isoform	ATP6V1B2
15.8616	15.2108	0	0	0	0	15.2108	0	23.2754	23.6444	23.4962	20.2677	20.8776	20.7401	23.4962	20.7401	29.951	24	3	Q9BQE3	Q9BQE3	Tubulin alpha-1C chain	TUBA1C
15.5242	0	0	0	0	0	0	0	21.6596	24.0508	23.2479	19.6614	21.5654	21.4057	23.2479	21.4057	33.333	21	9	P53618	P53618	Coatomer subunit beta	COPB1
15.3013	15.3938	15.4131	0	0	0	15.3938	0	19.1157	19.0807	19.0869	17.3047	16.711	16.7118	19.0869	16.7118	5.955	10	2	Q9UN37;O75351;Q6PIW4	Q9UN37;O75351;Q6PIW4	Vacuolar protein sorting-associated protein 4A;Vacuolar protein sorting-associated protein 4B;Fidgetin-like protein 1	VPS4A;VPS4B;FIGNL1
0	15.2174	15.517	0	0	0	15.2174	0	22.5224	21.1596	18.0113	17.0842	22.3996	20.7462	21.1596	20.7462	9.1499	9	2	P31689	P31689	DnaJ homolog subfamily A member 1	DNAJA1
0	0	15.2127	0	0	0	0	0	23.606	22.1839	19.9203	17.3925	17.0879	16.0243	22.1839	17.0879	8.3353	4	3	Q9P035	Q9P035	Very-long-chain (3R)-3-hydroxyacyl-CoA dehydratase 3	HACD3
0	0	15.2073	0	0	0	0	0	20.6088	20.4599	20.1504	18.3254	19.1467	19.6511	20.4599	19.1467	3.6364	10	2	Q9Y277	Q9Y277	Voltage-dependent anion-selective channel protein 3	VDAC3
15.1717	13.4058	16.0399	0	0	0	15.1717	0	22.5381	22.3383	20.9813	19.2067	21.0231	18.6933	22.3383	19.2067	32.106	27	12	Q9UJS0;O75746	Q9UJS0	Calcium-binding mitochondrial carrier protein Aralar2	SLC25A13
15.0876	0	0	0	0	0	0	0	19.4781	22.5261	19.3465	17.7601	0	17.7458	19.4781	17.7458	7.8275	6	3	Q2VIR3;P41091	Q2VIR3;P41091	Putative eukaryotic translation initiation factor 2 subunit 3-like protein;Eukaryotic translation initiation factor 2 subunit 3	EIF2S3L;EIF2S3
15.0445	15.0411	14.1709	0	0	0	15.0411	0	19.4278	20.6454	19.4078	15.8826	16.5029	16.866	19.4278	16.5029	10.384	12	5	P11586	P11586	C-1-tetrahydrofolate synthase, cytoplasmic;Methylenetetrahydrofolate dehydrogenase;Methenyltetrahydrofolate cyclohydrolase;Formyltetrahydrofolate synthetase;C-1-tetrahydrofolate synthase, cytoplasmic, N-terminally processed	MTHFD1
0	14.9355	0	0	0	0	0	0	22.2714	22.1913	22.5811	19.7464	20.3107	19.5911	22.2714	19.7464	19.595	22	8	P11177	P11177	Pyruvate dehydrogenase E1 component subunit beta, mitochondrial	PDHB
17.5921	13.9586	14.9287	0	0	0	14.9287	0	23.3374	23.2807	22.6898	19.6871	20.9237	20.9599	23.2807	20.9237	40.117	34	10	Q9Y285	Q9Y285	Phenylalanine--tRNA ligase alpha subunit	FARSA
13.6504	16.1592	0	0	0	0	13.6504	0	22.6442	21.1554	19.5049	19.1259	20.9778	19.7316	21.1554	19.7316	11.811	6	3	P28288	P28288	ATP-binding cassette sub-family D member 3	ABCD3
0	0	14.8514	0	0	0	0	0	18.252	18.2643	17.1982	16.2983	16.8477	16.3719	18.252	16.3719	2.7513	2	2	P61221	P61221	ATP-binding cassette sub-family E member 1	ABCE1
13.7683	15.7818	0	0	0	0	13.7683	0	21.5885	21.6317	21.3488	19.8622	19.9075	19.6927	21.5885	19.8622	30.28	28	11	Q9P2R7	Q9P2R7	Succinyl-CoA ligase [ADP-forming] subunit beta, mitochondrial	SUCLA2
0	0	14.5919	0	0	0	0	0	21.5008	21.474	21.3815	19.1057	18.5554	19.0137	21.474	19.0137	6.9136	6	4	Q14257	Q14257	Reticulocalbin-2	RCN2
14.4892	0	0	0	0	0	0	0	21.0376	0	0	0	0	0	0	0	3.2518	3	1	O75533	O75533	Splicing factor 3B subunit 1	SF3B1
0	0	14.403	0	0	0	0	0	17.5561	16.8983	17.9934	16.6168	16.5035	16.6467	17.5561	16.6168	1.922	2	1	P62195;Q8NB90	P62195;Q8NB90	26S protease regulatory subunit 8;Spermatogenesis-associated protein 5	PSMC5;SPATA5
14.312	0	0	0	0	0	0	0	20.913	21.4422	19.684	16.4526	18.7981	19.5669	20.913	18.7981	29.204	14	10	Q86Y56	Q86Y56	Dynein assembly factor 5, axonemal	DNAAF5
14.2939	0	14.1501	0	0	0	14.1501	0	18.9975	19.3216	19.9049	17.3073	17.0124	15.691	19.3216	17.0124	3.3979	3	2	Q5JPH6	Q5JPH6	Probable glutamate--tRNA ligase, mitochondrial	EARS2
0	14.4776	13.8314	0	0	0	13.8314	0	21.8454	21.6291	21.6415	19.6017	19.7069	19.7342	21.6415	19.7069	15.576	17	8	P30153;P30154	P30153	Serine/threonine-protein phosphatase 2A 65 kDa regulatory subunit A alpha isoform	PPP2R1A
13.8757	14.3955	0	0	0	0	13.8757	0	17.6637	15.95	0	15.4943	16.602	16.7002	15.95	16.602	2.6538	4	2	Q12906	Q12906	Interleukin enhancer-binding factor 3	ILF3
0	0	14.0412	0	0	0	0	0	20.6693	21.5411	20.0211	18.2309	17.5932	18.0932	20.6693	18.0932	10.773	12	5	P40937	P40937	Replication factor C subunit 5	RFC5
13.9608	0	0	0	0	0	0	0	20.4608	19.8509	19.3632	16.0605	17.7663	16.2176	19.8509	16.2176	15.863	13	8	Q15021	Q15021	Condensin complex subunit 1	NCAPD2
14.4374	13.4142	0	0	0	0	13.4142	0	18.4315	18.2528	18.7532	16.215	15.6234	16.0903	18.4315	16.0903	4.934	9	3	Q7Z7L1;Q68D06	Q7Z7L1	Schlafen family member 11	SLFN11
13.8868	0	0	0	0	0	0	0	24.4883	24.4144	25.6077	20.8398	20.7463	20.3241	24.4883	20.7463	15.658	17	4	O60830	O60830	Mitochondrial import inner membrane translocase subunit Tim17-B	TIMM17B
0	13.6191	0	0	0	0	0	0	21.1699	21.342	20.6302	18.3088	16.9364	18.0224	21.1699	18.0224	8.825	8	4	Q96C36;P32322	Q96C36	Pyrroline-5-carboxylate reductase 2	PYCR2
0	13.3392	0	0	0	0	0	0	21.0708	20.4482	20.1906	18.7618	19.2676	18.1447	20.4482	18.7618	10.766	15	6	Q15645	Q15645	Pachytene checkpoint protein 2 homolog	TRIP13
0	12.8799	0	0	0	0	0	0	15.7299	16.7597	17.0631	16.8976	16.9697	0	16.7597	16.8976	2.7502	2	1	P20073	P20073	Annexin A7	ANXA7
0	0	11.2414	0	0	0	0	0	17.5399	17.6132	17.2453	0	0	0	17.5399	0	7.6266	6	5	Q12923	Q12923	Tyrosine-protein phosphatase non-receptor type 13	PTPN13
11.5741	10.5646	0	0	0	0	10.5646	0	25.3258	24.2945	25.1577	21.7046	21.7068	21.1774	25.1577	21.7046	323.31	303	80	Q92616	Q92616	Translational activator GCN1	GCN1L1
0	0	0	0	0	0	0	0	17.5542	13.1366	15.5465	13.9331	14.2935	14.9569	15.5465	14.2935	4.6042	4	2	A5YKK6	A5YKK6	CCR4-NOT transcription complex subunit 1	CNOT1
0	0	0	0	0	0	0	0	16.9996	16.4421	16.6877	0	15.0342	14.8481	16.6877	14.8481	2.0747	2	1	Q7Z3J3;A6NKT7;Q99666;O14715;P0DJD0;P0DJD1	Q7Z3J3;A6NKT7;Q99666;O14715	RanBP2-like and GRIP domain-containing protein 4;RanBP2-like and GRIP domain-containing protein 3;RANBP2-like and GRIP domain-containing protein 5/6;RANBP2-like and GRIP domain-containing protein 8	RGPD4;RGPD3;RGPD5;RGPD8
0	0	0	0	0	0	0	0	19.7737	19.392	19.5599	18.3321	18.5674	17.9992	19.5599	18.3321	8.9804	7	2	O00303	O00303	Eukaryotic translation initiation factor 3 subunit F	EIF3F
0	0	0	0	0	0	0	0	19.8923	19.5119	19.748	18.0849	0	17.8724	19.748	17.8724	4.6631	5	2	O00505	O00505	Importin subunit alpha-4	KPNA3
0	0	0	0	0	0	0	0	19.6266	19.2638	19.2228	18.3265	18.5307	18.1282	19.2638	18.3265	5.161	4	1	O14880	O14880	Microsomal glutathione S-transferase 3	MGST3
0	0	0	0	0	0	0	0	23.8462	24.4013	23.2544	20.8611	20.8843	21.3179	23.8462	20.8843	83.293	82	22	O14980	O14980	Exportin-1	XPO1
0	0	0	0	0	0	0	0	18.9432	18.644	17.0364	14.9651	13.715	16.3339	18.644	14.9651	4.9847	5	3	O14981	O14981	TATA-binding protein-associated factor 172	BTAF1
0	0	0	0	0	0	0	0	20.9309	20.748	19.6062	18.5854	18.6275	18.1674	20.748	18.5854	5.6993	4	3	O15120	O15120	1-acyl-sn-glycerol-3-phosphate acyltransferase beta	AGPAT2
0	0	0	0	0	0	0	0	19.4379	19.677	18.4453	15.9138	16.1348	16.4254	19.4379	16.1348	2.7386	4	2	O15131	O15131	Importin subunit alpha-6	KPNA5
0	0	0	0	0	0	0	0	18.2536	18.5511	17.942	17.124	16.3158	17.3237	18.2536	17.124	4.0608	6	3	O15269	O15269	Serine palmitoyltransferase 1	SPTLC1
0	0	0	0	0	0	0	0	19.0154	18.713	18.948	16.7382	16.3111	16.2978	18.948	16.3111	4.3064	5	2	O15397	O15397	Importin-8	IPO8
0	0	0	0	0	0	0	0	16.9875	16.8434	16.6944	14.63	0	14.8516	16.8434	14.63	4.2433	2	2	O43156	O43156	TELO2-interacting protein 1 homolog	TTI1
0	0	0	0	0	0	0	0	0	0	16.1006	0	14.5515	14.4217	0	14.4217	2.8335	1	1	O43264	O43264	Centromere/kinetochore protein zw10 homolog	ZW10
0	0	0	0	0	0	0	0	24.2568	23.5081	22.8778	21.0524	20.5913	21.2701	23.5081	21.0524	20.396	17	7	O43808	O43808	Peroxisomal membrane protein PMP34	SLC25A17
0	0	0	0	0	0	0	0	18.9815	22.5559	18.3114	17.3232	17.3053	16.0666	18.9815	17.3053	4.5644	5	2	O43837	O43837	Isocitrate dehydrogenase [NAD] subunit beta, mitochondrial	IDH3B
0	0	0	0	0	0	0	0	21.7269	22.2305	21.7233	18.731	18.6949	19.1579	21.7269	18.731	44.209	50	16	O60716	O60716	Catenin delta-1	CTNND1
0	0	0	0	0	0	0	0	21.13	21.0938	20.77	19.1552	19.1171	19.0325	21.0938	19.1171	23.416	27	11	O60763	O60763	General vesicular transport factor p115	USO1
0	0	0	0	0	0	0	0	18.7716	18.2521	18.6665	13.4058	0	0	18.6665	0	7.4243	7	4	O75155	O75155	Cullin-associated NEDD8-dissociated protein 2	CAND2
0	0	0	0	0	0	0	0	18.997	18.574	19.0928	16.8365	17.1264	16.8165	18.997	16.8365	2.4162	2	1	O75306	O75306	NADH dehydrogenase [ubiquinone] iron-sulfur protein 2, mitochondrial	NDUFS2
0	0	0	0	0	0	0	0	19.6187	20.0585	18.0611	16.0676	17.1086	15.4588	19.6187	16.0676	14.869	7	5	O75694	O75694	Nuclear pore complex protein Nup155	NUP155
0	0	0	0	0	0	0	0	14.8763	15.6991	14.8899	11.4397	0	0	14.8899	0	2.5023	2	2	O75962	O75962	Triple functional domain protein	TRIO
0	0	0	0	0	0	0	0	18.7949	18.3243	17.9796	15.6423	15.7248	15.6901	18.3243	15.6901	8.3386	7	4	O94874	O94874	E3 UFM1-protein ligase 1	UFL1
0	0	0	0	0	0	0	0	22.62	22.9053	0	0	0	0	22.62	0	20.785	2	1	O95299	O95299	NADH dehydrogenase [ubiquinone] 1 alpha subcomplex subunit 10, mitochondrial	NDUFA10
0	0	0	0	0	0	0	0	18.6067	18.1643	19.7735	0	17.8843	0	18.6067	0	5.1251	2	1	O95347	O95347	Structural mainte0ce of chromosomes protein 2	SMC2
0	0	0	0	0	0	0	0	28.2769	27.7343	27.4601	23.8949	24.4936	24.7665	27.7343	24.4936	263.45	274	37	O95373	O95373	Importin-7	IPO7
0	0	0	0	0	0	0	0	17.5686	16.7715	16.8294	0	14.4055	0	16.8294	0	2.5711	4	2	O95573	O95573	Long-chain-fatty-acid--CoA ligase 3	ACSL3
0	0	0	0	0	0	0	0	18.9711	17.42	17.5398	15.3921	0	16.042	17.5398	15.3921	3.8218	4	3	O95870	O95870	Abhydrolase domain-containing protein 16A	ABHD16A
0	0	0	0	0	0	0	0	21.0854	20.7921	20.7711	18.8482	18.6312	18.8631	20.7921	18.8482	18.049	19	9	P02786	P02786	Transferrin receptor protein 1;Transferrin receptor protein 1, serum form	TFRC
0	0	0	0	0	0	0	0	19.9627	20.2302	20.9219	21.6183	22.3793	20.6946	20.2302	21.6183	53.043	7	3	P04350	P04350	Tubulin beta-4A chain	TUBB4A
0	0	0	0	0	0	0	0	21.2877	21.6466	22.3861	0	20.2068	19.5494	21.6466	19.5494	4.0944	3	1	P05976;P08590	P05976;P08590	Myosin light chain 1/3, skeletal muscle isoform;Myosin light chain 3	MYL1;MYL3
0	0	0	0	0	0	0	0	18.6835	18.2506	0	15.8973	16.2024	16.3942	18.2506	16.2024	2.384	2	1	P07197	P07197	Neurofilament medium polypeptide	NEFM
0	0	0	0	0	0	0	0	16.9567	0	17.0467	14.4925	0	0	16.9567	0	2.0957	3	1	P08240	P08240	Signal recognition particle receptor subunit alpha	SRPR
0	0	0	0	0	0	0	0	20.4144	19.4613	18.734	15.1948	14.9189	16.2395	19.4613	15.1948	5.9248	7	3	P10588	P10588	Nuclear receptor subfamily 2 group F member 6	NR2F6
0	0	0	0	0	0	0	0	16.969	19.3335	18.4058	13.899	0	0	18.4058	0	3.0504	3	2	P24468;P10589	P24468;P10589	COUP transcription factor 2;COUP transcription factor 1	NR2F2;NR2F1
0	0	0	0	0	0	0	0	20.3134	20.0654	19.2096	20.7085	21.4685	21.5916	20.0654	21.4685	6.3261	3	1	P14649	P14649	Myosin light chain 6B	MYL6B
0	0	0	0	0	0	0	0	18.1689	17.5662	17.8243	17.7774	18.6498	19.0033	17.8243	18.6498	3.2916	7	2	P16520;Q9HAV0;P62879;P62873	P16520;Q9HAV0;P62879;P62873	Guanine nucleotide-binding protein G(I)/G(S)/G(T) subunit beta-3;Guanine nucleotide-binding protein subunit beta-4;Guanine nucleotide-binding protein G(I)/G(S)/G(T) subunit beta-2;Guanine nucleotide-binding protein G(I)/G(S)/G(T) subunit beta-1	GNB3;GNB4;GNB2;GNB1
0	0	0	0	0	0	0	0	18.1805	18.4983	18.0991	16.0781	16.9713	16.7412	18.1805	16.7412	3.6789	5	3	P16615;O14983	P16615	Sarcoplasmic/endoplasmic reticulum calcium ATPase 2	ATP2A2
0	0	0	0	0	0	0	0	20.9236	21.406	21.2409	18.0042	18.0662	17.1751	21.2409	18.0042	11.728	10	6	P17812;Q9NRF8	P17812	CTP synthase 1	CTPS1
0	0	0	0	0	0	0	0	19.3545	19.6116	19.2102	15.8024	0	14.4444	19.3545	14.4444	5.2575	6	3	P17858	P17858	ATP-dependent 6-phosphofructokinase, liver type	PFKL
0	0	0	0	0	0	0	0	20.5928	21.5716	20.3287	19.5521	19.119	19.7885	20.5928	19.5521	3.0756	4	2	P18621	P18621	60S ribosomal protein L17	RPL17
0	0	0	0	0	0	0	0	21.2747	20.0854	20.0359	17.4677	18.9969	18.0363	20.0854	18.0363	4.3883	6	3	Q9NRH3;P23258	Q9NRH3;P23258	Tubulin gamma-2 chain;Tubulin gamma-1 chain	TUBG2;TUBG1
0	0	0	0	0	0	0	0	20.3459	0	19.6182	0	0	0	19.6182	0	2.1929	2	1	P24278	P24278	Zinc finger and BTB domain-containing protein 25	ZBTB25
0	0	0	0	0	0	0	0	19.2228	19.8462	18.7809	0	0	0	19.2228	0	5.1909	4	2	P24941;Q00526	P24941;Q00526	Cyclin-dependent kinase 2;Cyclin-dependent kinase 3	CDK2;CDK3
0	0	0	0	0	0	0	0	18.8425	17.8808	18.4436	18.1163	17.0487	17.5663	18.4436	17.5663	4.045	6	2	P26196	P26196	Probable ATP-dependent RNA helicase DDX6	DDX6
0	0	0	0	0	0	0	0	17.1798	0	17.204	0	0	15.5352	17.1798	0	5.1076	0	1	P30048	P30048	Thioredoxin-dependent peroxide reductase, mitochondrial	PRDX3
0	0	0	0	0	0	0	0	21.7379	21.6741	20.733	16.0632	17.1046	17.7374	21.6741	17.1046	13.052	13	6	P30837	P30837	Aldehyde dehydrogenase X, mitochondrial	ALDH1B1
0	0	0	0	0	0	0	0	16.7964	18.8344	17.1795	0	0	0	17.1795	0	4.9891	5	3	P33121	P33121	Long-chain-fatty-acid--CoA ligase 1	ACSL1
0	0	0	0	0	0	0	0	16.3317	17.1116	16.4418	14.5044	14.9669	20.3651	16.4418	14.9669	3.0167	2	2	P33992	P33992	DNA replication licensing factor MCM5	MCM5
0	0	0	0	0	0	0	0	19.277	18.5589	18.6023	17.1382	17.1632	17.3529	18.6023	17.1632	3.1016	2	2	P35249	P35249	Replication factor C subunit 4	RFC4
0	0	0	0	0	0	0	0	18.8448	19.4454	19.2767	17.6515	18.0658	17.1165	19.2767	17.6515	4.0444	4	1	P36543	P36543	V-type proton ATPase subunit E 1	ATP6V1E1
0	0	0	0	0	0	0	0	21.2757	20.5621	19.0321	16.8172	0	16.7611	20.5621	16.7611	5.0647	0	1	P37108	P37108	Signal recognition particle 14 kDa protein	SRP14
0	0	0	0	0	0	0	0	23.4512	21.9924	21.862	21.7357	21.8209	21.2637	21.9924	21.7357	49.409	38	11	P38606	P38606	V-type proton ATPase catalytic subunit A	ATP6V1A
0	0	0	0	0	0	0	0	21.7691	21.7816	21.0631	19.3525	19.1894	19.3504	21.7691	19.3504	11.418	14	6	P39748	P39748	Flap endonuclease 1	FEN1
0	0	0	0	0	0	0	0	22.7678	22.751	22.1058	20.3021	20.2372	20.4677	22.751	20.3021	22.916	24	11	P40227;Q92526	P40227	T-complex protein 1 subunit zeta	CCT6A
0	0	0	0	0	0	0	0	17.0692	17.6007	16.9692	14.8768	14.6755	0	17.0692	14.6755	5.2988	3	2	P40692	P40692	DNA mismatch repair protein Mlh1	MLH1
0	0	0	0	0	0	0	0	21.3736	21.3666	20.5003	17.1866	15.4886	17.0168	21.3666	17.0168	20.66	9	6	P43304	P43304	Glycerol-3-phosphate dehydrogenase, mitochondrial	GPD2
0	0	0	0	0	0	0	0	21.1356	20.8691	20.7035	19.3638	19.2235	19.2132	20.8691	19.2235	9.3369	18	4	P45954	P45954	Short/branched chain specific acyl-CoA dehydrogenase, mitochondrial	ACADSB
0	0	0	0	0	0	0	0	21.105	21.1901	20.4708	18.7718	18.3142	18.2889	21.105	18.3142	20.633	15	7	P46060	P46060	Ran GTPase-activating protein 1	RANGAP1
0	0	0	0	0	0	0	0	18.1034	17.4101	17.0795	0	0	0	17.4101	0	2.065	1	1	P48444	P48444	Coatomer subunit delta	ARCN1
0	0	0	0	0	0	0	0	15.0944	15.3742	15.0515	13.9433	13.8852	14.3688	15.0944	13.9433	1.9515	0	1	P49327	P49327	Fatty acid synthase;[Acyl-carrier-protein] S-acetyltransferase;[Acyl-carrier-protein] S-malonyltransferase;3-oxoacyl-[acyl-carrier-protein] synthase;3-oxoacyl-[acyl-carrier-protein] reductase;3-hydroxyacyl-[acyl-carrier-protein] dehydratase;Enoyl-[acyl-carrier-protein] reductase;Oleoyl-[acyl-carrier-protein] hydrolase	FASN
0	0	0	0	0	0	0	0	17.3982	18.251	17.7492	16.2015	0	0	17.7492	0	2.0841	1	1	P49721	P49721	Proteasome subunit beta type-2	PSMB2
0	0	0	0	0	0	0	0	24.8005	24.7608	24.6946	22.0994	22.1986	21.8825	24.7608	22.0994	177.35	204	45	P49790	P49790	Nuclear pore complex protein Nup153	NUP153
0	0	0	0	0	0	0	0	20.7911	20.4895	19.8159	16.1834	16.3042	16.1507	20.4895	16.1834	42.554	43	22	P49792	P49792	E3 SUMO-protein ligase RanBP2	RANBP2
0	0	0	0	0	0	0	0	20.9289	21.1892	20.9276	19.4264	19.4538	19.2133	20.9289	19.4264	7.1735	10	4	P50213	P50213	Isocitrate dehydrogenase [NAD] subunit alpha, mitochondrial	IDH3A
0	0	0	0	0	0	0	0	19.6247	18.6514	16.6734	0	18.5791	16.0523	18.6514	16.0523	3.7868	2	3	P50570	P50570	Dynamin-2	DNM2
0	0	0	0	0	0	0	0	18.9509	18.8983	18.3361	17.324	17.2403	16.9108	18.8983	17.2403	3.4265	4	2	P51648	P51648	Fatty aldehyde dehydrogenase	ALDH3A2
0	0	0	0	0	0	0	0	28.8311	30.0375	29.6532	26.8196	28.1412	27.5321	29.6532	27.5321	305.82	262	23	P52292	P52292	Importin subunit alpha-1	KPNA2
0	0	0	0	0	0	0	0	20.0675	20.1418	20.5567	18.9082	18.6665	18.7337	20.1418	18.7337	6.8474	11	4	P52294	P52294	Importin subunit alpha-5;Importin subunit alpha-5, N-terminally processed	KPNA1
0	0	0	0	0	0	0	0	19.0762	18.3911	18.8847	16.0953	15.997	15.5658	18.8847	15.997	12.399	10	7	P53621	P53621	Coatomer subunit alpha;Xenin;Proxenin	COPA
0	0	0	0	0	0	0	0	0	0	0	0	18.3288	18.2577	0	18.2577	2.7492	0	1	P55072	P55072	Transitional endoplasmic reticulum ATPase	VCP
0	0	0	0	0	0	0	0	20.5592	20.5722	21.2113	16.5448	17.6342	17.9359	20.5722	17.6342	15.027	8	6	P56192	P56192	Methionine--tRNA ligase, cytoplasmic	MARS
0	0	0	0	0	0	0	0	20.4057	20.2464	22.0012	18.0639	17.2281	21.5049	20.4057	18.0639	21.178	23	10	P57678	P57678	Gem-associated protein 4	GEMIN4
0	0	0	0	0	0	0	0	14.4676	0	0	0	17.4358	0	0	0	13.491	1	1	P58107	P58107	Epiplakin	EPPK1
0	0	0	0	0	0	0	0	21.8767	22.5025	22.5937	20.7678	0	16.9434	22.5025	16.9434	3.9406	4	2	P60033	P60033	CD81 antigen	CD81
0	0	0	0	0	0	0	0	20.7476	0	0	19.7984	18.8352	19.7853	0	19.7853	2.6565	3	1	P61163	P61163	Alpha-centractin	ACTR1A
0	0	0	0	0	0	0	0	18.2583	0	0	0	18.6385	0	0	0	4.3608	1	1	P62333	P62333	26S protease regulatory subunit 10B	PSMC6
0	0	0	0	0	0	0	0	19.963	20.4439	20.2582	17.3478	18.2364	18.1515	20.2582	18.1515	7.2822	3	1	P62888	P62888	60S ribosomal protein L30	RPL30
0	0	0	0	0	0	0	0	19.9418	19.4005	19.7936	16.0115	16.6715	17.5374	19.7936	16.6715	3.1186	3	2	P63151;Q66LE6	P63151;Q66LE6	Serine/threonine-protein phosphatase 2A 55 kDa regulatory subunit B alpha isoform;Serine/threonine-protein phosphatase 2A 55 kDa regulatory subunit B delta isoform	PPP2R2A;PPP2R2D
0	0	0	0	0	0	0	0	20.4914	19.1945	20.2576	0	16.5074	17.1497	20.2576	16.5074	2.6331	3	2	Q02543	Q02543	60S ribosomal protein L18a	RPL18A
0	0	0	0	0	0	0	0	21.7996	21.894	22.629	20.4716	20.4463	20.8594	21.894	20.4716	5.1392	10	3	Q03135;P56539	Q03135	Caveolin-1	CAV1
0	0	0	0	0	0	0	0	19.3393	18.7174	18.1057	17.4096	17.0372	16.5356	18.7174	17.0372	4.9455	7	4	Q07065;Q96K21	Q07065	Cytoskeleton-associated protein 4	CKAP4
0	0	0	0	0	0	0	0	17.1368	17.2281	17.2582	14.3838	0	14.0389	17.2281	14.0389	3.8376	4	2	Q12769	Q12769	Nuclear pore complex protein Nup160	NUP160
0	0	0	0	0	0	0	0	20.0987	20.0414	19.5791	17.9917	17.9906	17.7162	20.0414	17.9906	5.1873	5	2	Q12905	Q12905	Interleukin enhancer-binding factor 2	ILF2
0	0	0	0	0	0	0	0	17.3453	0	15.1345	15.4675	15.2602	15.3474	15.1345	15.3474	3.6773	2	2	Q13200	Q13200	26S proteasome non-ATPase regulatory subunit 2	PSMD2
0	0	0	0	0	0	0	0	19.3305	19.1978	19.0549	16.1562	16.2813	15.882	19.1978	16.1562	20.27	17	7	Q13395	Q13395	Probable methyltransferase TARBP1	TARBP1
0	0	0	0	0	0	0	0	20.5008	20.1377	18.0415	16.3812	17.4499	16.6274	20.1377	16.6274	5.8065	5	3	Q13418	Q13418	Integrin-linked protein kinase	ILK
0	0	0	0	0	0	0	0	20.5158	20.5062	20.505	19.0639	18.5649	19.2109	20.5062	19.0639	7.0814	11	3	Q13838;O00148	Q13838;O00148	Spliceosome RNA helicase DDX39B;ATP-dependent RNA helicase DDX39A	DDX39B;DDX39A
0	0	0	0	0	0	0	0	17.3087	17.2999	16.6548	14.5132	13.6327	14.6719	17.2999	14.5132	4.1004	4	3	Q14008	Q14008	Cytoskeleton-associated protein 5	CKAP5
0	0	0	0	0	0	0	0	20.18	20.9015	19.5006	16.216	18.8224	15.7428	20.18	16.216	37.902	12	9	Q14160;Q9BTT6	Q14160	Protein scribble homolog	SCRIB
0	0	0	0	0	0	0	0	16.4018	14.3313	16.4225	14.3207	15.3098	13.9425	16.4018	14.3207	4.7705	3	2	Q15643	Q15643	Thyroid receptor-interacting protein 11	TRIP11
0	0	0	0	0	0	0	0	20.4961	20.2378	20.4901	18.7278	17.7014	16.7095	20.4901	17.7014	6.6415	8	3	Q15738	Q15738	Sterol-4-alpha-carboxylate 3-dehydrogenase, decarboxylating	NSDHL
0	0	0	0	0	0	0	0	18.617	19.166	17.4586	15.135	0	0	18.617	0	2.2429	2	2	Q16795	Q16795	NADH dehydrogenase [ubiquinone] 1 alpha subcomplex subunit 9, mitochondrial	NDUFA9
0	0	0	0	0	0	0	0	18.1993	18.4864	17.7289	17.3519	17.2539	16.3724	18.1993	17.2539	4.015	4	3	Q16891	Q16891	MICOS complex subunit MIC60	IMMT
0	0	0	0	0	0	0	0	17.5501	17.2288	16.5414	14.3801	14.2586	13.7274	17.2288	14.2586	7.7597	4	2	Q29RF7	Q29RF7	Sister chromatid cohesion protein PDS5 homolog A	PDS5A
0	0	0	0	0	0	0	0	18.4133	17.378	17.7891	13.3667	0	0	17.7891	0	6.42	3	3	Q2TAZ0	Q2TAZ0	Autophagy-related protein 2 homolog A	ATG2A
0	0	0	0	0	0	0	0	24.4134	22.8626	23.0698	19.7345	18.8457	18.7712	23.0698	18.8457	6.1639	4	2	Q3ZCM7	Q3ZCM7	Tubulin beta-8 chain	TUBB8
0	0	0	0	0	0	0	0	17.7863	17.5446	17.8656	18.2036	18.5975	18.2229	17.7863	18.2229	3.8315	5	2	Q53EL6	Q53EL6	Programmed cell death protein 4	PDCD4
0	0	0	0	0	0	0	0	21.4973	21.4837	20.1877	18.2477	19.4088	20.012	21.4837	19.4088	7.1387	6	3	Q56VL3	Q56VL3	OCIA domain-containing protein 2	OCIAD2
0	0	0	0	0	0	0	0	20.7461	20.8767	20.0515	17.2882	17.1195	17.776	20.7461	17.2882	6.546	4	2	Q58FF8	Q58FF8	Putative heat shock protein HSP 90-beta 2	HSP90AB2P
0	0	0	0	0	0	0	0	19.0664	20.2462	17.8496	14.8344	0	0	19.0664	0	6.9461	2	2	Q5T9A4	Q5T9A4	ATPase family AAA domain-containing protein 3B	ATAD3B
0	0	0	0	0	0	0	0	19.5282	19.5993	18.9102	15.2143	15.98	15.888	19.5282	15.888	14.933	19	9	Q5VYK3	Q5VYK3	Proteasome-associated protein ECM29 homolog	ECM29
0	0	0	0	0	0	0	0	21.9568	23.3063	20.7491	18.7075	17.7316	18.7276	21.9568	18.7075	3.3237	3	2	Q6IAA8	Q6IAA8	Ragulator complex protein LAMTOR1	LAMTOR1
0	0	0	0	0	0	0	0	16.93	17.4517	17.3862	14.4688	0	14.8972	17.3862	14.4688	2.673	3	1	Q6P1M0	Q6P1M0	Long-chain fatty acid transport protein 4	SLC27A4
0	0	0	0	0	0	0	0	18.7333	18.0762	18.4082	14.6944	0	0	18.4082	0	4.1405	4	3	Q6PJG6	Q6PJG6	BRCA1-associated ATM activator 1	BRAT1
0	0	0	0	0	0	0	0	21.3815	19.8457	18.4638	0	15.0164	13.9572	19.8457	13.9572	2.3208	2	1	Q7L804;Q6WKZ4	Q7L804;Q6WKZ4	Rab11 family-interacting protein 2;Rab11 family-interacting protein 1	RAB11FIP2;RAB11FIP1
0	0	0	0	0	0	0	0	19.7709	19.611	18.6847	15.7658	15.0565	16.4186	19.611	15.7658	45.061	28	14	Q709C8	Q709C8	Vacuolar protein sorting-associated protein 13C	VPS13C
0	0	0	0	0	0	0	0	16.8105	15.9191	15.8664	14.433	0	0	15.9191	0	1.9347	0	1	Q7RTW8	Q7RTW8	Otoancorin	OTOA
0	0	0	0	0	0	0	0	16.7469	17.5223	17.8347	15.4552	14.7623	15.7732	17.5223	15.4552	2.8519	4	2	Q8IXI2	Q8IXI2	Mitochondrial Rho GTPase 1	RHOT1
0	0	0	0	0	0	0	0	20.7423	19.5195	12.7952	0	0	15.2207	19.5195	0	5.6809	2	2	Q8IY17	Q8IY17	Neuropathy target esterase	PNPLA6
0	0	0	0	0	0	0	0	22.0732	17.7554	18.6906	19.398	14.3064	17.2741	18.6906	17.2741	14.35	3	2	Q8IY67	Q8IY67	Ribonucleoprotein PTB-binding 1	RAVER1
0	0	0	0	0	0	0	0	18.0054	18.3015	17.942	14.474	15.0677	15.7517	18.0054	15.0677	6.2307	6	3	Q8N1F7	Q8N1F7	Nuclear pore complex protein Nup93	NUP93
0	0	0	0	0	0	0	0	21.6201	21.4415	21.2154	17.9936	18.7103	18.6232	21.4415	18.6232	12.034	11	4	Q8NI60	Q8NI60	Atypical kinase ADCK3, mitochondrial	ADCK3
0	0	0	0	0	0	0	0	15.914	16.1388	15.6786	0	0	0	15.914	0	3.1736	3	2	Q8TER5	Q8TER5	Rho guanine nucleotide exchange factor 40	ARHGEF40
0	0	0	0	0	0	0	0	20.4322	21.9589	20.8995	17.5242	17.418	19.414	20.8995	17.5242	21.936	19	9	Q8TEX9	Q8TEX9	Importin-4	IPO4
0	0	0	0	0	0	0	0	17.4951	17.3125	17.2621	14.3108	14.4693	14.3026	17.3125	14.3108	4.6023	3	3	Q8WUM0	Q8WUM0	Nuclear pore complex protein Nup133	NUP133
0	0	0	0	0	0	0	0	23.581	23.3188	23.4118	20.53	20.6973	20.7428	23.4118	20.6973	18.292	22	8	Q8WVC6	Q8WVC6	Dephospho-CoA kinase domain-containing protein	DCAKD
0	0	0	0	0	0	0	0	23.0122	22.4664	18.0768	19.2913	20.8275	16.5627	22.4664	19.2913	6.2744	7	3	Q8WVX9	Q8WVX9	Fatty acyl-CoA reductase 1	FAR1
0	0	0	0	0	0	0	0	16.7432	16.8533	16.5661	15.6759	15.1613	15.1192	16.7432	15.1613	3.6894	2	2	Q92499	Q92499	ATP-dependent RNA helicase DDX1	DDX1
0	0	0	0	0	0	0	0	21.4834	21.8707	21.5957	19.1012	19.0081	18.9446	21.5957	19.0081	26.996	26	10	Q92973;O14787	Q92973	Transportin-1	TNPO1
0	0	0	0	0	0	0	0	19.5177	19.398	19.5625	17.7483	17.0882	17.2222	19.5177	17.2222	8.8065	12	5	Q969Z0	Q969Z0	Protein TBRG4	TBRG4
0	0	0	0	0	0	0	0	20.8902	20.1446	20.2936	17.9203	17.5541	17.5877	20.2936	17.5877	5.6833	6	2	Q96AG4	Q96AG4	Leucine-rich repeat-containing protein 59	LRRC59
0	0	0	0	0	0	0	0	22.0056	17.1135	22.4451	0	0	0	22.0056	0	2.0334	2	2	Q96D53	Q96D53	AarF domain-containing protein kinase 4	ADCK4
0	0	0	0	0	0	0	0	19.8677	20.4236	18.8235	15.2406	15.7537	16.7137	19.8677	15.7537	4.0298	3	1	Q96KA5	Q96KA5	Cleft lip and palate transmembrane protein 1-like protein	CLPTM1L
0	0	0	0	0	0	0	0	19.7612	19.6434	19.7468	17.8492	18.1443	17.8228	19.7468	17.8492	8.1167	8	5	Q96KG9	Q96KG9	N-terminal kinase-like protein	SCYL1
0	0	0	0	0	0	0	0	22.3056	22.5641	21.8581	19.5905	19.3035	19.427	22.3056	19.427	83.452	38	13	Q96P70	Q96P70	Importin-9	IPO9
0	0	0	0	0	0	0	0	24.1275	23.2085	22.1323	21.7826	20.8824	21.1144	23.2085	21.1144	76.37	59	17	Q96T76	Q96T76	MMS19 nucleotide excision repair protein homolog	MMS19
0	0	0	0	0	0	0	0	16.8918	16.1297	16.6551	14.9019	15.1784	15.3065	16.6551	15.1784	3.0761	3	1	Q96TA2	Q96TA2	ATP-dependent zinc metalloprotease YME1L1	YME1L1
0	0	0	0	0	0	0	0	20.4902	20.0838	19.8348	16.5013	19.2589	0	20.0838	16.5013	2.5078	2	1	Q99595	Q99595	Mitochondrial import inner membrane translocase subunit Tim17-A	TIMM17A
0	0	0	0	0	0	0	0	0	18.9373	17.9976	0	0	0	17.9976	0	2.6794	0	1	Q99714	Q99714	3-hydroxyacyl-CoA dehydrogenase type-2	HSD17B10
0	0	0	0	0	0	0	0	16.8735	18.6792	18.0922	0	0	0	18.0922	0	2.2088	1	1	Q9BPX3	Q9BPX3	Condensin complex subunit 3	NCAPG
0	0	0	0	0	0	0	0	23.7375	23.1179	23.1033	20.889	22.1125	22.6007	23.1179	22.1125	137.61	84	30	Q9BQG0	Q9BQG0	Myb-binding protein 1A	MYBBP1A
0	0	0	0	0	0	0	0	15.2798	19.6888	17.3582	13.8744	0	0	17.3582	0	2.0055	2	2	Q9BSJ2	Q9BSJ2	Gamma-tubulin complex component 2	TUBGCP2
0	0	0	0	0	0	0	0	16.1592	21.0573	19.0144	0	17.7681	13.8523	19.0144	13.8523	7.3826	2	3	Q9BSJ8	Q9BSJ8	Extended synaptotagmin-1	ESYT1
0	0	0	0	0	0	0	0	18.1486	17.1068	17.463	14.4555	14.6668	15.8958	17.463	14.6668	2.8274	2	2	Q9BU23	Q9BU23	Lipase maturation factor 2	LMF2
0	0	0	0	0	0	0	0	18.2661	17.6538	17.7778	17.6607	16.9387	16.9681	17.7778	16.9681	3.6452	4	2	Q9BZZ5	Q9BZZ5	Apoptosis inhibitor 5	API5
0	0	0	0	0	0	0	0	19.8611	19.6046	19.5333	17.6036	17.1391	17.2035	19.6046	17.2035	16.822	13	5	Q9H3U1	Q9H3U1	Protein unc-45 homolog A	UNC45A
0	0	0	0	0	0	0	0	16.5287	18.7492	16.5106	11.6458	0	0	16.5287	0	6.746	5	3	Q9H583	Q9H583	HEAT repeat-containing protein 1;HEAT repeat-containing protein 1, N-terminally processed	HEATR1
0	0	0	0	0	0	0	0	20.6454	20.4922	20.2556	18.2568	18.4901	17.9002	20.4922	18.2568	6.8043	7	5	Q9H936;Q9H1K4	Q9H936	Mitochondrial glutamate carrier 1	SLC25A22
0	0	0	0	0	0	0	0	17.5051	17.6404	17.1306	14.9138	0	0	17.5051	0	8.2309	3	2	Q9H9P8	Q9H9P8	L-2-hydroxyglutarate dehydrogenase, mitochondrial	L2HGDH
0	0	0	0	0	0	0	0	16.2497	17.4499	17.7801	0	0	15.8169	17.4499	0	2.8265	2	2	Q9HAV4	Q9HAV4	Exportin-5	XPO5
0	0	0	0	0	0	0	0	16.7602	17.4408	16.0484	16.3097	17.1372	17.1302	16.7602	17.1302	5.2624	5	2	Q9NQC3	Q9NQC3	Reticulon-4	RTN4
0	0	0	0	0	0	0	0	26.0107	25.54	24.5063	24.819	25.6881	25.591	25.54	25.591	19.938	38	9	Q9NR31	Q9NR31	GTP-binding protein SAR1a	SAR1A
0	0	0	0	0	0	0	0	16.2902	17.4163	15.2366	12.9869	11.3077	11.281	16.2902	11.3077	4.8687	6	3	Q9NU22	Q9NU22	Midasin	MDN1
0	0	0	0	0	0	0	0	0	0	0	0	23.3791	0	0	0	38.467	0	1	Q9NVD7	Q9NVD7	Alpha-parvin	PARVA
0	0	0	0	0	0	0	0	21.559	21.4411	21.3097	19.5222	21.0647	18.4949	21.4411	19.5222	22.264	23	10	Q9NY93	Q9NY93	Probable ATP-dependent RNA helicase DDX56	DDX56
0	0	0	0	0	0	0	0	18.7865	18.9959	19.3062	18.0658	18.1521	18.1583	18.9959	18.1521	3.1799	2	1	Q9NYL9	Q9NYL9	Tropomodulin-3	TMOD3
0	0	0	0	0	0	0	0	15.233	15.4552	15.0899	14.4288	15.4968	14.5121	15.233	14.5121	1.9908	4	1	Q9P2B2	Q9P2B2	Prostaglandin F2 receptor negative regulator	PTGFRN
0	0	0	0	0	0	0	0	18.5959	18.232	18.0239	16.2183	16.134	16.8224	18.232	16.2183	2.2764	4	2	Q9UBB4	Q9UBB4	Ataxin-10	ATXN10
0	0	0	0	0	0	0	0	19.1757	21.7708	21.3661	16.5801	16.5457	0	21.3661	16.5457	7.7685	9	4	Q9UBF2	Q9UBF2	Coatomer subunit gamma-2	COPG2
0	0	0	0	0	0	0	0	19.4603	19.6636	19.5489	15.8686	17.0224	16.947	19.5489	16.947	7.5959	11	4	Q9UHI6	Q9UHI6	Probable ATP-dependent RNA helicase DDX20	DDX20
0	0	0	0	0	0	0	0	18.0178	19.3642	19.3092	17.4371	17.642	17.8313	19.3092	17.642	5.7228	4	3	Q9UI12	Q9UI12	V-type proton ATPase subunit H	ATP6V1H
0	0	0	0	0	0	0	0	20.6285	20.7234	20.45	18.881	18.059	18.2798	20.6285	18.2798	9.9763	15	6	Q9UKX7	Q9UKX7	Nuclear pore complex protein Nup50	NUP50
0	0	0	0	0	0	0	0	18.5246	18.2217	18.5209	16.9376	17.1215	17.5214	18.5209	17.1215	8.0536	9	5	Q9UM54	Q9UM54	Unconventional myosin-VI	MYO6
0	0	0	0	0	0	0	0	21.5481	21.1055	0	20.6879	19.5119	19.6219	21.1055	19.6219	6.4265	2	2	Q9Y224	Q9Y224	UPF0568 protein C14orf166	C14orf166
0	0	0	0	0	0	0	0	17.5583	17.3885	0	0	0	0	17.3885	0	3.0863	2	1	Q9Y2L1	Q9Y2L1	Exosome complex exonuclease RRP44	DIS3
0	0	0	0	0	0	0	0	20.6837	20.4148	17.1428	0	0	0	20.4148	0	2.9853	2	1	Q9Y3E0	Q9Y3E0	Vesicle transport protein GOT1B	GOLT1B
0	0	0	0	0	0	0	0	17.3266	17.8763	0	0	0	0	17.3266	0	2.4571	3	2	Q9Y3Z3	Q9Y3Z3	Deoxynucleoside triphosphate triphosphohydrolase SAMHD1	SAMHD1
0	0	0	0	0	0	0	0	17.315	17.3905	17.5375	14.4962	15.0163	13.7323	17.3905	14.4962	3.0914	3	2	Q9Y446	Q9Y446	Plakophilin-3	PKP3
0	0	0	0	0	0	0	0	20.8114	20.9301	20.9466	18.1705	18.4095	18.1746	20.9301	18.1746	21.736	25	12	Q9Y4R8	Q9Y4R8	Telomere length regulation protein TEL2 homolog	TELO2
0	0	0	0	0	0	0	0	20.2534	20.476	19.8007	18.1567	17.8914	18.5767	20.2534	18.1567	14.024	19	9	Q9Y4W6	Q9Y4W6	AFG3-like protein 2	AFG3L2
0	0	0	0	0	0	0	0	17.8298	17.9149	17.6825	16.8971	16.6762	16.9281	17.8298	16.8971	2.8344	6	2	Q9Y5A9;Q9BYJ9;Q7Z739	Q9Y5A9;Q9BYJ9;Q7Z739	YTH domain-containing family protein 2;YTH domain-containing family protein 1;YTH domain-containing family protein 3	YTHDF2;YTHDF1;YTHDF3
0	0	0	0	0	0	0	0	19.0999	18.9632	18.0077	0	0	17.5696	18.9632	0	4.6042	5	2	Q9Y5Y2	Q9Y5Y2	Cytosolic Fe-S cluster assembly factor NUBP2	NUBP2
0	0	0	0	0	0	0	0	23.7061	20.8499	20.3421	17.0672	19.3182	18.5796	20.8499	18.5796	22.261	20	9	Q9Y678	Q9Y678	Coatomer subunit gamma-1	COPG1
12.6941	12.6251	12.9041	8.8712	0	0	12.6941	0	19.3499	18.9812	18.6133	16.388	15.7892	16.3546	18.9812	16.3546	70.041	67	34	Q15149	Q15149	Plectin	PLEC
15.2298	13.5031	13.9724	0	10.8564	0	13.9724	0	23.2406	23.2912	23.2239	20.3011	20.2912	19.8597	23.2406	20.2912	240.15	206	82	P78527	P78527	DNA-dependent protein kinase catalytic subunit	PRKDC
0	13.8484	0	0	0	11.1674	0	0	24.4515	25.2227	24.7519	21.7506	22.3517	22.5104	24.7519	22.3517	230.59	242	57	P42704;Q9NP80	P42704	Leucine-rich PPR motif-containing protein, mitochondrial	LRPPRC
0	0	0	0	0	11.4699	0	0	16.4189	16.1894	16.0922	12.1989	0	0	16.1894	0	3.2059	4	2	Q14315	Q14315	Filamin-C	FLNC
19.9011	0	20.0457	12.0013	0	0	19.9011	0	21.2388	21.1992	21.4682	13.9398	13.8517	12.2689	21.2388	13.8517	6.757	7	6	Q96RL7	Q96RL7	Vacuolar protein sorting-associated protein 13A	VPS13A
11.5938	12.0352	14.0029	12.6316	12.3078	12.3076	12.0352	12.3078	20.5316	20.6067	20.1448	18.4823	18.3173	18.2268	20.5316	18.3173	24.171	19	7	P54886	P54886	Delta-1-pyrroline-5-carboxylate synthase;Glutamate 5-kinase;Gamma-glutamyl phosphate reductase	ALDH18A1
15.9102	0	15.4476	13.1106	12.422	12.7265	15.4476	12.7265	23.5649	24.4209	22.7572	20.5561	21.1235	19.7534	23.5649	20.5561	32.393	27	11	P11172	P11172	Uridine 5-monophosphate synthase;Orotate phosphoribosyltransferase;Orotidine 5-phosphate decarboxylase	UMPS
19.2086	19.0402	19.3238	0	12.7621	0	19.2086	0	26.551	27.061	25.7908	25.1728	25.1765	25.1807	26.551	25.1765	202.7	280	32	Q14254	Q14254	Flotillin-2	FLOT2
0	0	0	0	12.7648	0	0	0	19.0854	19.2037	18.5589	17.1377	16.5621	16.7706	19.0854	16.7706	10.398	6	5	O43795	O43795	Unconventional myosin-Ib	MYO1B
0	0	0	0	13.6001	11.9447	0	11.9447	19.3673	19.0145	18.8189	18.3004	19.4719	18.1432	19.0145	18.3004	10.498	14	6	Q08211	Q08211	ATP-dependent RNA helicase A	DHX9
0	10.7102	0	12.792	12.8748	12.7092	0	12.792	17.8121	17.309	17.2825	16.6602	16.3744	17.0826	17.309	16.6602	5.974	7	3	O94832	O94832	Unconventional myosin-Id	MYO1D
12.5341	0	0	0	12.803	0	0	0	25.7081	24.5627	24.5636	21.9538	24.1227	22.0974	24.5636	22.0974	202.81	199	43	Q86VP6	Q86VP6	Cullin-associated NEDD8-dissociated protein 1	CAND1
0	0	0	12.5638	0	13.0791	0	12.5638	21.9245	21.7137	21.7048	20.073	20.0068	19.8073	21.7137	20.0068	25.218	33	12	Q12931	Q12931	Heat shock protein 75 kDa, mitochondrial	TRAP1
12.6432	0	0	0	12.9529	0	0	0	17.1758	17.4717	17.3528	16.4194	16.3184	16.1994	17.3528	16.3184	2.8628	2	2	P35998	P35998	26S protease regulatory subunit 7	PSMC2
0	13.0541	12.6495	13.1465	12.9711	12.2607	12.6495	12.9711	19.8157	19.473	19.0579	17.9786	18.6138	18.2002	19.473	18.2002	15.338	26	9	Q00610;P53675	Q00610	Clathrin heavy chain 1	CLTC
14.508	15.0197	15.2031	13.5048	13.0815	13.0845	15.0197	13.0845	23.7556	21.8297	24.2162	22.7024	21.6239	21.6457	23.7556	21.6457	131.89	62	21	P19367;P52789;Q2TB90;P52790	P19367	Hexokinase-1	HK1
0	0	0	0	0	13.1331	0	0	19.8246	20.4643	19.9212	17.7906	17.9467	17.9411	19.9212	17.9411	3.5902	4	2	P60891;P11908;P21108	P60891;P11908;P21108	Ribose-phosphate pyrophosphokinase 1;Ribose-phosphate pyrophosphokinase 2;Ribose-phosphate pyrophosphokinase 3	PRPS1;PRPS2;PRPS1L1
13.3931	0	14.3767	12.5494	14.6863	13.1617	13.3931	13.1617	23.3914	23.2006	22.9429	20.7052	20.6229	20.4915	23.2006	20.6229	46.175	46	13	P49368	P49368	T-complex protein 1 subunit gamma	CCT3
0	14.1021	13.748	0	13.1166	13.4419	13.748	13.1166	16.5607	16.8924	15.8036	15.8719	15.5718	15.4123	16.5607	15.5718	2.7124	2	2	Q15003	Q15003	Condensin complex subunit 2	NCAPH
0	13.0094	0	0	0	13.3792	0	0	18.6146	18.2317	18.4421	15.4146	14.8833	0	18.4421	14.8833	2.4559	2	2	P12956	P12956	X-ray repair cross-complementing protein 6	XRCC6
15.561	16.6895	15.8076	13.457	0	0	15.8076	0	21.2852	22.1781	21.551	17.5001	15.8938	16.5111	21.551	16.5111	8.4693	5	4	P63010	P63010	AP-2 complex subunit beta	AP2B1
17.2231	16.8424	14.5977	13.9396	13.4743	13.2669	16.8424	13.4743	20.9528	20.4133	20.2986	18.6026	18.0487	17.7744	20.4133	18.0487	5.8603	7	4	P51570	P51570	Galactokinase	GALK1
14.976	14.1058	13.6397	0	13.442	13.6373	14.1058	13.442	19.5235	19.5993	19.5916	19.0441	18.209	17.5249	19.5916	18.209	6.274	8	5	P27694	P27694	Replication protein A 70 kDa DNA-binding subunit;Replication protein A 70 kDa DNA-binding subunit, N-terminally processed	RPA1
0	0	14.1039	0	0	13.6248	0	0	17.33	17.9972	18.7261	16.6057	16.1143	0	17.9972	16.1143	2.6443	3	2	P13010	P13010	X-ray repair cross-complementing protein 5	XRCC5
17.7865	15.601	14.6034	13.6815	13.6017	13.7749	15.601	13.6815	22.9223	23.4978	23.6389	21.1557	21.9104	20.7104	23.4978	21.1557	28.005	22	7	P48643	P48643	T-complex protein 1 subunit epsilon	CCT5
18.6236	18.448	18.4726	13.5589	0	13.8674	18.4726	13.5589	23.8387	23.7199	23.683	21.4705	21.6204	21.3066	23.7199	21.4705	47.947	56	13	Q02978	Q02978	Mitochondrial 2-oxoglutarate/malate carrier protein	SLC25A11
16.713	16.9689	15.8671	0	13.7856	13.6687	16.713	13.6687	21.3309	19.9496	18.5241	15.0264	19.4459	21.4707	19.9496	19.4459	42.679	8	4	P14923;P35222	P14923	Junction plakoglobin	JUP
0	14.6393	0	0	13.7733	0	0	0	24.6843	23.5109	23.5026	21.4408	21.2233	21.0336	23.5109	21.2233	51.354	43	16	P04181	P04181	Ornithine aminotransferase, mitochondrial;Ornithine aminotransferase, hepatic form;Ornithine aminotransferase, renal form	OAT
14.4065	0	0	13.7812	0	0	0	0	18.3036	17.6507	18.2078	16.0305	16.2251	15.551	18.2078	16.0305	5.7043	6	2	P50993;P13637;P05023	P50993;P13637;P05023	Sodium/potassium-transporting ATPase subunit alpha-2;Sodium/potassium-transporting ATPase subunit alpha-3;Sodium/potassium-transporting ATPase subunit alpha-1	ATP1A2;ATP1A3;ATP1A1
0	12.9677	12.0246	12.445	13.8166	13.9853	12.0246	13.8166	18.4131	18.4167	18.4904	15.2684	15.3936	15.5233	18.4167	15.3936	9.6724	9	7	P21333;O75369	P21333	Filamin-A	FLNA
0	0	14.0227	13.9008	0	0	0	0	20.6068	21.0601	20.251	19.177	19.4379	19.4844	20.6068	19.4379	19.648	24	10	P42166	P42166	Lamina-associated polypeptide 2, isoform alpha;Thymopoietin;Thymopentin	TMPO
15.8453	15.6072	15.2662	13.9683	0	0	15.6072	0	25.0776	25.6312	24.4217	22.3821	22.2351	22.0963	25.0776	22.2351	70.079	91	19	P17987	P17987	T-complex protein 1 subunit alpha	TCP1
15.9652	16.9036	16.2294	14.1458	13.8545	14.042	16.2294	14.042	27.4213	27.2007	26.9152	23.2971	24.0311	23.2464	27.2007	23.2971	133.02	272	42	P55060	P55060	Exportin-2	CSE1L
0	16.3555	15.981	14.0697	0	0	15.981	0	22.1408	21.486	21.7018	20.0858	18.685	19.6394	21.7018	19.6394	8.8769	16	4	Q9UBM7	Q9UBM7	7-dehydrocholesterol reductase	DHCR7
0	12.6363	0	0	0	14.0918	0	0	18.9483	18.8508	18.8052	17.8817	17.5289	17.6371	18.8508	17.6371	10.092	13	5	P50990	P50990	T-complex protein 1 subunit theta	CCT8
19.9703	19.704	18.9253	14.2111	0	0	19.704	0	26.054	25.8895	25.7424	24.1099	23.8395	23.7822	25.8895	23.8395	53.125	100	14	Q00325	Q00325	Phosphate carrier protein, mitochondrial	SLC25A3
14.7598	14.6087	14.9205	14.1964	14.2467	14.644	14.7598	14.2467	18.4719	18.2806	18.2069	16.7533	17.2885	17.5962	18.2806	17.2885	2.4886	3	2	Q9Y6M1	Q9Y6M1	Insulin-like growth factor 2 mRNA-binding protein 2	IGF2BP2
17.2831	15.2049	16.3573	0	13.8223	14.7289	16.3573	13.8223	23.1671	22.8433	22.1097	20.0046	19.6988	19.6312	22.8433	19.6988	13.167	15	4	P57088	P57088	Transmembrane protein 33	TMEM33
0	0	0	0	0	14.3076	0	0	23.7337	23.5265	23.6809	22.4146	22.5761	22.6158	23.6809	22.5761	41.552	42	10	P21796	P21796	Voltage-dependent anion-selective channel protein 1	VDAC1
17.441	16.7354	17.2202	0	14.1981	14.5137	17.2202	14.1981	19.343	19.2416	19.3681	16.9178	17.4165	16.6887	19.343	16.9178	5.0932	8	3	Q9Y305	Q9Y305	Acyl-coenzyme A thioesterase 9, mitochondrial	ACOT9
14.9388	0	15.8859	14.1241	14.7881	0	14.9388	14.1241	23.2836	22.6294	21.4051	19.6756	19.5023	20.2356	22.6294	19.6756	9.8287	12	1	P60709;Q6S8J3;A5A3E0;P0CG38;P0CG39;Q9BYX7	P60709	Actin, cytoplasmic 1;Actin, cytoplasmic 1, N-terminally processed	ACTB
14.1031	14.9233	14.2967	14.502	14.3218	14.8787	14.2967	14.502	26.562	26.5296	26.0299	23.5091	23.7237	23.4767	26.5296	23.5091	135.51	174	31	P50991	P50991	T-complex protein 1 subunit delta	CCT4
16.6398	16.4082	16.4205	14.5258	14.4807	15.1451	16.4205	14.5258	21.4706	21.3675	20.9396	20.3897	20.27	20.726	21.3675	20.3897	15.302	29	8	P61978	P61978	Heterogeneous nuclear ribonucleoprotein K	HNRNPK
0	0	0	0	0	14.5572	0	0	18.9343	18.0531	18.3918	17.1904	17.2667	17.3107	18.3918	17.2667	3.9772	6	2	Q9Y230	Q9Y230	RuvB-like 2	RUVBL2
15.6489	15.7871	13.5645	15.0152	12.8309	14.5696	15.6489	14.5696	21.9672	22.6539	20.7573	19.1713	18.9436	21.5475	21.9672	19.1713	6.4969	18	3	O00425	O00425	Insulin-like growth factor 2 mRNA-binding protein 3	IGF2BP3
17.3843	16.8003	16.0904	14.8603	0	14.3124	16.8003	14.3124	25.523	25.5776	24.7155	22.8775	23.1149	22.8711	25.523	22.8775	29.846	60	9	Q53GQ0	Q53GQ0	Very-long-chain 3-oxoacyl-CoA reductase	HSD17B12
18.4554	19.2373	19.147	0	14.3763	15.1015	19.147	14.3763	22.9946	22.854	22.1707	19.8697	18.6018	20.3597	22.854	19.8697	29.701	25	10	P06493;Q00535;Q00534;P50750;Q96Q40;O94921;Q07002;Q00536;Q00537;Q9NYV4;Q14004	P06493	Cyclin-dependent kinase 1	CDK1
16.6651	15.9981	16.9098	0	15.2818	14.225	16.6651	14.225	25.8836	26.309	25.794	23.5594	23.3554	23.5876	25.8836	23.5594	92.597	172	25	O43175	O43175	D-3-phosphoglycerate dehydrogenase	PHGDH
19.2761	20.3129	17.9134	15.282	0	14.3901	19.2761	14.3901	20.0243	18.441	18.5493	22.6441	21.0273	21.2511	18.5493	21.2511	14.799	9	2	Q9UJZ1	Q9UJZ1	Stomatin-like protein 2, mitochondrial	STOML2
14.2152	14.8849	0	14.8093	15.729	14.872	14.2152	14.872	17.7863	17.5245	17.6333	16.1267	15.9478	15.8171	17.6333	15.9478	1.9624	4	2	P51659	P51659	Peroxisomal multifunctional enzyme type 2;(3R)-hydroxyacyl-CoA dehydrogenase;Enoyl-CoA hydratase 2	HSD17B4
0	15.8241	0	0	14.58	15.1951	0	14.58	23.4565	23.1141	23.1176	22.2769	22.4551	22.4056	23.1176	22.4056	18.237	36	8	P45880	P45880	Voltage-dependent anion-selective channel protein 2	VDAC2
16.7651	16.2387	16.4504	14.6911	15.1938	14.8878	16.4504	14.8878	17.6134	17.3085	16.3127	15.4557	16.3186	16.1268	17.3085	16.1268	3.2883	3	2	Q16531	Q16531	DNA damage-binding protein 1	DDB1
18.8689	16.0549	17.6025	14.9588	14.9372	0	17.6025	14.9372	23.355	24.1359	22.7462	20.3514	20.4644	21.1075	23.355	20.4644	13.647	27	5	Q9BVA1;Q13885	Q9BVA1;Q13885	Tubulin beta-2B chain;Tubulin beta-2A chain	TUBB2B;TUBB2A
14.2467	16.4452	14.2101	15.5898	14.132	14.9509	14.2467	14.9509	24.9613	25.7979	25.1691	22.591	23.4347	23.6987	25.1691	23.4347	107.71	86	24	P78371	P78371	T-complex protein 1 subunit beta	CCT2
0	15.7211	16.0977	14.9809	15.864	14.5027	15.7211	14.9809	19.5547	19.432	18.9154	18.1128	18.1398	18.4872	19.432	18.1398	3.4818	4	3	Q13310	Q13310	Polyadenylate-binding protein 4	PABPC4
14.1302	14.5506	14.1607	14.9833	14.9921	14.6365	14.1607	14.9833	16.6427	16.7902	17.4763	17.1399	17.0738	17.2135	16.7902	17.1399	12.291	12	4	Q8WWM7	Q8WWM7	Ataxin-2-like protein	ATXN2L
15.2894	14.5588	16.783	15.0142	15.6345	14.2986	15.2894	15.0142	21.289	20.9929	20.4995	19.4463	19.4016	19.752	20.9929	19.4463	8.7201	10	5	Q9UN86	Q9UN86	Ras GTPase-activating protein-binding protein 2	G3BP2
0	0	0	0	15.0382	0	0	0	0	0	0	16.9887	16.4483	16.9276	0	16.9276	2.066	2	2	P38919	P38919	Eukaryotic initiation factor 4A-III;Eukaryotic initiation factor 4A-III, N-terminally processed	EIF4A3
0	14.2622	13.9518	15.0459	14.8252	15.4732	13.9518	15.0459	30.1642	29.5916	29.6889	27.573	26.9686	27.6747	29.6889	27.573	323.31	477	36	Q14974	Q14974	Importin subunit beta-1	KPNB1
17.3224	17.5942	18.4388	15.1735	14.4497	15.1059	17.5942	15.1059	21.1953	19.831	20.5228	18.9182	18.7035	19.4206	20.5228	18.9182	3.5367	5	2	P52597	P52597	Heterogeneous nuclear ribonucleoprotein F;Heterogeneous nuclear ribonucleoprotein F, N-terminally processed	HNRNPF
0	0	0	15.1875	0	0	0	0	20.6928	20.16	20.1824	19.8353	19.616	19.1416	20.1824	19.616	3.7235	4	3	P67809;Q9Y2T7	P67809;Q9Y2T7	Nuclease-sensitive element-binding protein 1;Y-box-binding protein 2	YBX1;YBX2
14.6508	14.5864	15.1934	15.2646	15.3082	13.9693	14.6508	15.2646	18.9829	19.423	19.4296	18.2856	17.9248	18.0564	19.423	18.0564	4.197	6	2	Q13283	Q13283	Ras GTPase-activating protein-binding protein 1	G3BP1
0	0	14.7307	15.2813	15.1914	15.4134	0	15.2813	18.9148	18.9888	18.8183	16.0328	15.9643	15.4605	18.9148	15.9643	5.4376	4	2	P14618	P14618	Pyruvate kinase PKM	PKM
17.686	17.0056	17.4255	14.9713	15.6216	0	17.4255	14.9713	21.0978	19.0967	19.3096	18.9035	20.2328	19.5847	19.3096	19.5847	3.4865	4	3	Q9H0U4;P62820;Q92928	Q9H0U4;P62820;Q92928	Ras-related protein Rab-1B;Ras-related protein Rab-1A;Putative Ras-related protein Rab-1C	RAB1B;RAB1A;RAB1C
17.6	17.8168	18.0681	15.2304	15.3178	16.4919	17.8168	15.3178	19.9295	18.7958	19.5978	19.2134	19.1288	18.6284	19.5978	19.1288	5.6513	14	3	Q96HS1	Q96HS1	Serine/threonine-protein phosphatase PGAM5, mitochondrial	PGAM5
0	0	15.6521	15.375	0	15.2986	0	15.2986	19.5318	20.6213	20.5985	17.9491	16.8599	15.5836	20.5985	16.8599	4.1766	6	3	P36578	P36578	60S ribosomal protein L4	RPL4
16.0203	16.1654	15.0459	13.7656	15.5017	15.3416	16.0203	15.3416	19.5259	19.8529	18.5412	17.6357	17.2035	17.7143	19.5259	17.6357	11.828	12	5	P09874	P09874	Poly [ADP-ribose] polymerase 1	PARP1
0	0	14.3414	15.3561	15.047	15.395	0	15.3561	0	0	0	17.2982	19.6928	16.7406	0	17.2982	9.4764	4	2	P13797;P13796	P13797;P13796	Plastin-3;Plastin-2	PLS3;LCP1
21.4169	0	0	15.6428	0	15.2034	0	15.2034	0	25.9318	0	25.0316	0	0	0	0	5.6482	3	1	Q562R1	Q562R1	Beta-actin-like protein 2	ACTBL2
18.5563	17.686	18.055	0	0	15.4379	18.055	0	23.8444	23.5194	23.7642	21.9205	21.6772	21.5655	23.7642	21.6772	59.944	32	8	Q3ZCQ8	Q3ZCQ8	Mitochondrial import inner membrane translocase subunit TIM50	TIMM50
0	0	0	15.5785	0	15.41	0	15.41	22.0872	23.1163	22.0019	20.4901	19.0982	20.5333	22.0872	20.4901	15.891	21	7	P62491;Q15907;P57735	P62491;Q15907	Ras-related protein Rab-11A;Ras-related protein Rab-11B	RAB11A;RAB11B
17.8711	18.3079	18.1751	16.7219	15.5203	14.9467	18.1751	15.5203	20.1948	20.2398	20.1936	19.5799	19.1346	19.4184	20.1948	19.4184	10.616	21	5	Q96PK6	Q96PK6	RNA-binding protein 14	RBM14
15.6231	16.5824	16.0306	15.5538	15.343	15.9506	16.0306	15.5538	19.9929	19.1519	0	18.3488	18.5416	18.3051	19.1519	18.3488	3.4592	4	2	Q15717	Q15717	ELAV-like protein 1	ELAVL1
15.7236	16.4538	16.3265	16.9544	15.6424	15.4915	16.3265	15.6424	21.057	20.5982	19.6132	20.0604	19.5379	20.0117	20.5982	20.0117	7.1599	8	4	P09651;Q32P51	P09651;Q32P51	Heterogeneous nuclear ribonucleoprotein A1;Heterogeneous nuclear ribonucleoprotein A1, N-terminally processed;Heterogeneous nuclear ribonucleoprotein A1-like 2	HNRNPA1;HNRNPA1L2
17.1382	17.3191	15.7981	15.6747	15.2681	15.9236	17.1382	15.6747	21.1889	20.5177	19.9898	19.7587	19.0389	19.4106	20.5177	19.4106	12.809	14	5	P42167	P42167	Lamina-associated polypeptide 2, isoforms beta/gamma;Thymopoietin;Thymopentin	TMPO
16.0282	15.8763	15.7783	15.8043	15.4246	15.6764	15.8763	15.6764	18.1156	18.3616	18.2533	18.3836	18.325	19.1074	18.2533	18.3836	3.1468	5	1	P27348	P27348	14-3-3 protein theta	YWHAQ
17.0877	0	17.3829	15.6399	0	15.7319	17.0877	15.6399	19.6087	19.1162	20.216	18.7852	18.3494	19.2555	19.6087	18.7852	5.2317	8	4	P63162;P14678	P63162;P14678	Small nuclear ribonucleoprotein-associated protein N;Small nuclear ribonucleoprotein-associated proteins B and B	SNRPN;SNRPB
0	0	0	0	15.7251	0	0	0	19.1308	19.3564	19.8902	18.7895	19.1747	19.2529	19.3564	19.1747	6.8035	6	3	P47756	P47756	F-actin-capping protein subunit beta	CAPZB
13.4715	0	13.6897	15.7407	15.5141	16.1075	13.4715	15.7407	19.9788	19.6591	19.3718	18.9577	18.6261	18.7248	19.6591	18.7248	13.777	21	7	Q92945;Q96AE4	Q92945	Far upstream element-binding protein 2	KHSRP
16.1198	15.5046	16.2058	16.3183	15.7642	15.4343	16.1198	15.7642	16.8996	15.8644	16.9723	0	16.1485	16.4161	16.8996	16.1485	2.4438	4	2	Q15393	Q15393	Splicing factor 3B subunit 3	SF3B3
20.6066	20.5782	20.6744	15.8544	14.9411	15.8463	20.6066	15.8463	23.933	23.9892	23.7346	21.6915	21.8	21.7162	23.933	21.7162	81.646	88	16	P49411	P49411	Elongation factor Tu, mitochondrial	TUFM
13.8831	15.8939	15.1919	17.181	15.1813	15.8481	15.1919	15.8481	23.5058	23.5012	22.0261	20.4816	22.855	20.0743	23.5012	20.4816	51.575	38	11	P19338	P19338	Nucleolin	NCL
21.2552	20.8952	20.8743	16.8815	15.8688	15.3535	20.8952	15.8688	24.1121	23.9936	23.8127	21.7086	21.4945	21.4185	23.9936	21.4945	33.665	59	9	P36542	P36542	ATP synthase subunit gamma, mitochondrial	ATP5C1
18.1667	18.2398	18.46	16.1237	15.4889	15.9086	18.2398	15.9086	21.5371	22.3798	21.2604	18.4958	18.3606	18.3058	21.5371	18.3606	126.2	139	51	P15924	P15924	Desmoplakin	DSP
17.5986	18.3447	17.6727	16.0844	13.9436	16.0125	17.6727	16.0125	18.0306	18.7621	18.2916	0	0	0	18.2916	0	4.5803	9	2	Q08554	Q08554	Desmocollin-1	DSC1
0	0	0	16.0371	16.6778	15.5255	0	16.0371	20.7275	20.9853	20.2801	19.9656	20.3868	19.9731	20.7275	19.9731	7.143	7	3	P06753	P06753	Tropomyosin alpha-3 chain	TPM3
17.5653	17.9462	16.866	15.9444	16.0444	16.0378	17.5653	16.0378	19.6861	19.8247	19.6875	17.774	17.7029	17.2299	19.6875	17.7029	10.796	23	6	P13639;Q15029	P13639	Elongation factor 2	EEF2
0	0	0	16.0497	16.2498	16.077	0	16.077	21.4462	21.2613	21.0486	20.4663	20.8118	20.8878	21.2613	20.8118	22.379	30	9	P07900;Q58FG1	P07900	Heat shock protein HSP 90-alpha	HSP90AA1
17.5018	18.0276	17.6287	16.1246	15.028	16.1202	17.6287	16.1202	24.8023	24.479	24.1755	22.8416	22.8125	22.9698	24.479	22.8416	109.55	160	33	Q9NVI7	Q9NVI7	ATPase family AAA domain-containing protein 3A	ATAD3A
19.7162	19.4649	19.9249	16.1249	15.5639	16.1433	19.7162	16.1249	17.8098	16.8492	17.925	15.9066	15.9966	16.3582	17.8098	15.9966	9.7883	10	5	P63244	P63244	Guanine nucleotide-binding protein subunit beta-2-like 1;Guanine nucleotide-binding protein subunit beta-2-like 1, N-terminally processed	GNB2L1
15.7975	0	13.9343	16.381	15.878	0	13.9343	15.878	22.5394	24.5647	21.5255	19.3218	18.5994	20.097	22.5394	19.3218	29.593	18	6	P26599;O95758	P26599	Polypyrimidine tract-binding protein 1	PTBP1
17.07	17.4877	18.5504	16.7922	15.3964	16.2793	17.4877	16.2793	19.978	19.8646	19.522	18.6399	18.1638	17.2555	19.8646	18.1638	4.1258	5	3	P04792	P04792	Heat shock protein beta-1	HSPB1
15.6796	15.3829	15.5786	16.1862	16.2826	16.3932	15.5786	16.2826	23.017	22.9645	22.9415	21.516	21.5808	21.4713	22.9645	21.516	28.962	22	7	P06748	P06748	Nucleophosmin	NPM1
0	0	0	0	0	16.2876	0	0	20.0755	20.1573	20.4238	18.261	19.0547	17.9404	20.1573	18.261	4.1595	3	2	P47755	P47755	F-actin-capping protein subunit alpha-2	CAPZA2
17.4743	17.8577	17.7633	16.315	17.9165	16.0624	17.7633	16.315	20.673	20.6957	20.4586	19.2774	19.2957	19.3442	20.673	19.2957	7.0416	10	3	P26373	P26373	60S ribosomal protein L13	RPL13
16.6492	18.3795	16.7662	16.4691	16.3322	16.0651	16.7662	16.3322	26.1394	26.0246	25.9936	25.7384	25.417	26.1479	26.0246	25.7384	168.92	168	20	Q99623	Q99623	Prohibitin-2	PHB2
19.0114	17.7592	18.6719	0	16.4887	16.1871	18.6719	16.1871	22.9503	22.9414	22.7839	20.3584	19.9043	19.9784	22.9414	19.9784	10.582	14	5	P27635;Q96L21	P27635;Q96L21	60S ribosomal protein L10;60S ribosomal protein L10-like	RPL10;RPL10L
14.594	17.0243	0	16.2576	17.1629	16.4394	14.594	16.4394	19.287	20.0597	19.5829	17.9116	17.9102	17.6231	19.5829	17.9102	5.6401	7	4	P39023	P39023	60S ribosomal protein L3	RPL3
17.6674	18.2071	19.2466	16.4486	16.2462	17.412	18.2071	16.4486	22.4753	22.6154	21.6125	23.8804	25.3262	22.5864	22.4753	23.8804	14.221	19	4	P62081	P62081	40S ribosomal protein S7	RPS7
18.4996	16.7672	19.4252	17.7874	0	15.1185	18.4996	15.1185	18.3449	19.5862	18.1167	19.6275	18.2345	19.4639	18.3449	19.4639	4.1486	6	2	P0DN76;Q01081	P0DN76;Q01081	Splicing factor U2AF 35 kDa subunit	U2AF1
18.9063	18.7107	17.8196	16.3861	16.4562	16.7126	18.7107	16.4562	20.7322	20.6685	20.4826	19.7049	20.3987	20.0099	20.6685	20.0099	7.0392	11	4	Q07955	Q07955	Serine/arginine-rich splicing factor 1	SRSF1
16.2093	16.79	16.8772	16.4566	15.4638	16.4563	16.79	16.4563	19.9888	19.335	19.9305	16.3747	16.6505	16.5963	19.9305	16.5963	5.1216	10	3	P17844	P17844	Probable ATP-dependent RNA helicase DDX5	DDX5
19.4976	19.6841	19.5701	16.5614	0	16.7081	19.5701	16.5614	22.304	22.7855	22.4846	20.428	20.2644	20.1946	22.4846	20.2644	17.086	22	6	P12004	P12004	Proliferating cell nuclear antigen	PCNA
14.0415	13.6498	13.4986	16.6502	16.1819	16.7682	13.6498	16.6502	18.6954	18.8138	18.9148	17.8759	18.0877	18.4736	18.8138	18.0877	5.5604	6	3	P22626	P22626	Heterogeneous nuclear ribonucleoproteins A2/B1	HNRNPA2B1
0	14.7771	14.115	16.8812	16.6257	16.7309	14.115	16.7309	19.3017	19.5055	18.6453	19.3788	19.2857	19.3684	19.3017	19.3684	13.632	22	8	P14625;Q58FF3	P14625	Endoplasmin	HSP90B1
0	20.3043	21.9507	16.6304	0	16.8782	20.3043	16.6304	20.3052	20.9057	21.6295	18.9185	17.15	0	20.9057	17.15	3.0928	5	2	P08708	P08708	40S ribosomal protein S17	RPS17
0	0	0	16.8147	16.7058	16.7568	0	16.7568	18.4431	18.3077	18.2644	16.9968	16.9773	17.4047	18.3077	16.9968	2.1752	2	1	Q01844	Q01844	RNA-binding protein EWS	EWSR1
21.4282	19.7335	0	14.7216	17.8778	16.7642	19.7335	16.7642	19.1636	18.9915	23.5485	22.9515	17.3096	17.5404	19.1636	17.5404	13.026	15	6	O43143;O60231;Q14562	O43143	Pre-mRNA-splicing factor ATP-dependent RNA helicase DHX15	DHX15
0	0	0	16.8444	16.7275	0	0	16.7275	22.2788	19.2846	17.8195	17.2813	18.2707	0	19.2846	17.2813	3.7671	1	2	P23528	P23528	Cofilin-1	CFL1
17.3257	17.8768	0	16.8153	17.0324	16.2413	17.3257	16.8153	21.5583	20.5623	20.5599	19.7372	19.6492	18.7064	20.5623	19.6492	3.3071	5	2	P62899	P62899	60S ribosomal protein L31	RPL31
19.3731	18.8244	19.2828	17.3574	16.8267	15.9088	19.2828	16.8267	22.9194	22.8041	22.7419	21.2954	20.9604	20.4771	22.8041	20.9604	10.058	10	4	P30050	P30050	60S ribosomal protein L12	RPL12
17.6431	17.7553	18.9951	16.7596	17.3127	16.8473	17.7553	16.8473	22.6995	22.8685	22.5532	21.2641	21.4562	21.3205	22.6995	21.3205	12.708	32	3	Q15366;P57721	Q15366;P57721	Poly(rC)-binding protein 2;Poly(rC)-binding protein 3	PCBP2;PCBP3
17.6548	17.9478	16.9192	17.7022	16.8545	16.7541	17.6548	16.8545	21.9252	21.9776	22.4455	19.9998	19.4343	19.8275	21.9776	19.8275	27.035	29	9	P06576	P06576	ATP synthase subunit beta, mitochondrial	ATP5B
17.5862	17.1426	16.9179	16.8591	16.8612	16.9132	17.1426	16.8612	23.2601	23.4406	23.2123	21.5925	21.5604	21.3028	23.2601	21.5604	92.504	126	30	P52272	P52272	Heterogeneous nuclear ribonucleoprotein M	HNRNPM
0	0	0	0	0	16.864	0	0	0	19.4653	19.6508	19.4029	19.1969	19.9392	19.4653	19.4029	2.0404	6	1	Q8NDY3	Q8NDY3	[Protein ADP-ribosylarginine] hydrolase-like protein 1	ADPRHL1
18.7532	17.9953	17.8001	16.9644	0	0	17.9953	0	20.8598	20.7564	20.4769	20.459	20.29	21.094	20.7564	20.459	17.352	13	1	P17066;P48741	P17066;P48741	Heat shock 70 kDa protein 6;Putative heat shock 70 kDa protein 7	HSPA6;HSPA7
16.4729	17.5337	16.9459	17.6024	16.9836	16.5927	16.9459	16.9836	19.4185	19.3279	19.5317	19.1346	18.8789	18.8391	19.4185	18.8789	4.9216	13	2	P62917	P62917	60S ribosomal protein L8	RPL8
20.5833	21.2369	20.9653	16.985	0	0	20.9653	0	21.3134	21.6847	21.7002	0	17.5663	0	21.6847	0	4.4435	3	2	P62857	P62857	40S ribosomal protein S28	RPS28
0	0	0	17.08	17.3656	16.129	0	17.08	22.3308	23.0839	20.453	19.0841	19.5216	18.5133	22.3308	19.0841	3.2334	5	3	Q8ND56	Q8ND56	Protein LSM14 homolog A	LSM14A
17.905	17.9988	17.9267	17.8577	17.1384	16.9028	17.9267	17.1384	27.1963	26.8248	26.092	25.7218	26.8776	26.2561	26.8248	26.2561	137.94	154	18	P35232	P35232	Prohibitin	PHB
17.758	17.9903	17.5965	17.1517	17.5267	16.8742	17.758	17.1517	22.8276	22.6412	22.5304	20.8322	21.2319	20.9739	22.6412	20.9739	65.69	62	16	P08670;P41219;P17661;Q16352;P07196	P08670	Vimentin	VIM
17.8945	18.4874	18.9104	18.1854	16.1643	17.1774	18.4874	17.1774	19.8013	20.0664	18.6056	18.532	18.3892	18.4479	19.8013	18.4479	5.9914	11	3	Q13162	Q13162	Peroxiredoxin-4	PRDX4
20.7626	20.6693	16.5202	17.243	17.4904	17.0238	20.6693	17.243	25.9607	25.5267	25.8603	23.6621	23.8537	23.4865	25.8603	23.6621	26.128	62	6	P05141;Q9H0C2	P05141	ADP/ATP translocase 2;ADP/ATP translocase 2, N-terminally processed	SLC25A5
18.8987	18.8936	18.6277	17.583	17.255	17.0814	18.8936	17.255	21.6013	21.2987	20.3958	19.7248	20.8764	22.962	21.2987	20.8764	16.038	29	6	P07355;A6NMY6	P07355;A6NMY6	Annexin A2;Putative annexin A2-like protein	ANXA2;ANXA2P2
16.6846	17.3023	16.5315	17.256	18.1256	16.8228	16.6846	17.256	23.3033	23.6084	23.08	22.1774	22.2763	22.0349	23.3033	22.1774	34.701	56	12	P60842;Q14240	P60842;Q14240	Eukaryotic initiation factor 4A-I;Eukaryotic initiation factor 4A-II;Eukaryotic initiation factor 4A-II, N-terminally processed	EIF4A1;EIF4A2
16.9178	17.134	16.9993	17.204	17.3696	17.315	16.9993	17.315	20.7103	21.1597	20.7995	19.7277	19.0316	20.2018	20.7995	19.7277	2.4415	5	2	P62906	P62906	60S ribosomal protein L10a	RPL10A
20.593	20.178	17.2913	17.3195	17.4182	17.0515	20.178	17.3195	23.0665	23.1032	22.5919	21.6116	21.4372	20.9753	23.0665	21.4372	8.0675	14	4	P62266	P62266	40S ribosomal protein S23	RPS23
16.7018	17.855	0	17.3332	17.3673	17.2283	16.7018	17.3332	20.07	20.1917	19.8605	19.0518	0	18.4487	20.07	18.4487	2.447	5	1	Q13243;Q13247;Q08170	Q13243;Q13247;Q08170	Serine/arginine-rich splicing factor 5;Serine/arginine-rich splicing factor 6;Serine/arginine-rich splicing factor 4	SRSF5;SRSF6;SRSF4
15.9678	17.2235	17.5249	15.7163	18.3021	17.3577	17.2235	17.3577	21.2078	20.9258	20.7639	19.7523	19.5573	19.6607	20.9258	19.6607	4.15	6	3	P22392;O60361;P15531	P22392;O60361;P15531	Nucleoside diphosphate kinase B;Putative nucleoside diphosphate kinase;Nucleoside diphosphate kinase A	NME2;NME2P1;NME1
18.9723	14.9295	17.5443	0	17.3101	17.4163	17.5443	17.3101	20.7281	21.3973	21.1719	19.8094	19.9093	18.5709	21.1719	19.8094	7.8005	9	4	P51153;Q92930;P61006;P61026;P59190;P20337;O95716;P20336;Q96E17	P51153;Q92930;P61006	Ras-related protein Rab-13;Ras-related protein Rab-8B;Ras-related protein Rab-8A	RAB13;RAB8B;RAB8A
15.8506	15.4868	17.1511	17.3737	17.3954	17.2668	15.8506	17.3737	20.4112	19.7235	20.0915	20.1819	20.1603	19.7269	20.0915	20.1603	5.7995	9	3	P63104	P63104	14-3-3 protein zeta/delta	YWHAZ
18.6092	18.5942	18.3383	17.324	17.3893	17.9906	18.5942	17.3893	21.1643	20.236	20.924	19.5975	18.5304	18.7476	20.924	18.7476	2.7875	11	1	P46776	P46776	60S ribosomal protein L27a	RPL27A
19.1518	13.9592	15.4835	16.7724	17.3894	17.5129	15.4835	17.3894	22.6232	22.321	22.3701	19.5132	18.5534	19.1395	22.3701	19.1395	19.391	24	8	Q15120	Q15120	[Pyruvate dehydrogenase (acetyl-transferring)] kinase isozyme 3, mitochondrial	PDK3
17.7612	18.5209	17.8154	17.5154	17.4445	16.3343	17.8154	17.4445	21.1892	21.3608	21.2724	19.8247	19.9587	19.9421	21.2724	19.9421	10.253	7	3	P62241	P62241	40S ribosomal protein S8	RPS8
17.7064	18.204	18.0707	16.9604	17.9376	17.4509	18.0707	17.4509	20.124	19.9758	20.0904	19.446	19.3239	18.8566	20.0904	19.3239	4.7857	11	2	P20340;Q53S08;Q9NRW1;Q14964	P20340;Q53S08;Q9NRW1;Q14964	Ras-related protein Rab-6A;Ras-related protein Rab-6B;Ras-related protein Rab-39A	RAB6A;RAB6C;RAB6B;RAB39A
18.3133	18.8922	18.9283	17.4871	17.8888	17.2449	18.8922	17.4871	21.384	21.0224	21.2343	18.9837	19.1783	19.0989	21.2343	19.0989	28.259	35	9	P38646	P38646	Stress-70 protein, mitochondrial	HSPA9
19.0815	19.8684	20.0332	17.4879	16.5666	18.0117	19.8684	17.4879	23.4025	23.0202	22.8076	22.3421	21.9628	21.8748	23.0202	21.9628	22.787	35	7	P50402	P50402	Emerin	EMD
18.8382	17.6129	20.9667	18.5176	17.5735	17.243	18.8382	17.5735	19.7782	21.7204	19.6517	18.4634	18.1821	18.3206	19.7782	18.3206	7.5627	5	6	P46781	P46781	40S ribosomal protein S9	RPS9
15.728	16.1964	15.457	17.6165	17.6789	17.4537	15.728	17.6165	20.7964	21.1822	21.3324	19.8653	19.8827	19.5814	21.1822	19.8653	21.505	37	13	Q7Z406	Q7Z406	Myosin-14	MYH14
17.0035	16.9627	17.0589	17.8328	17.4162	17.624	17.0035	17.624	16.1982	16.7573	16.0076	0	14.6332	15.0062	16.1982	14.6332	2.184	3	2	Q8IYB1	Q8IYB1	Protein MB21D2	MB21D2
19.3303	18.8845	18.4981	17.6528	17.6734	17.0804	18.8845	17.6528	22.1644	22.349	22.5161	21.4498	20.3003	20.5767	22.349	20.5767	5.5484	8	3	P61353	P61353	60S ribosomal protein L27	RPL27
18.9699	19.4928	19.1339	17.8842	16.9792	17.6566	19.1339	17.6566	24.1902	23.3134	22.9414	22.9575	23.5138	23.0315	23.3134	23.0315	25.509	49	10	Q15365;P57723	Q15365	Poly(rC)-binding protein 1	PCBP1
20.5181	20.4675	20.6093	17.4089	18.2636	17.6823	20.5181	17.6823	23.1118	23.1889	22.7565	20.447	21.0708	20.3836	23.1118	20.447	13.797	14	5	P62244	P62244	40S ribosomal protein S15a	RPS15A
16.9791	17.1338	16.6143	17.7487	17.8216	17.2037	16.9791	17.7487	20.8156	20.8408	20.4239	19.9267	19.8308	19.6177	20.8156	19.8308	9.9372	18	5	P51114;Q06787;P51116	P51114	Fragile X mental retardation syndrome-related protein 1	FXR1
17.952	18.6045	18.5433	18.5566	17.7562	17.3031	18.5433	17.7562	22.3936	21.6485	21.3061	19.0664	21.2305	20.1598	21.6485	20.1598	15.569	29	6	P26641	P26641	Elongation factor 1-gamma	EEF1G
16.7373	15.8162	17.1125	17.7893	17.5705	18.3261	16.7373	17.7893	21.5722	22.0876	21.283	20.6791	20.1127	19.9752	21.5722	20.1127	24.666	17	7	P23246	P23246	Splicing factor, proline- and glutamine-rich	SFPQ
18.6043	18.8368	18.5572	18.4809	17.6656	17.7997	18.6043	17.7997	21.655	21.567	21.5413	20.1466	20.0668	19.5323	21.567	20.0668	10.952	14	5	P62277	P62277	40S ribosomal protein S13	RPS13
23.8994	23.5587	23.13	17.6036	18.0215	0	23.5587	17.6036	26.1038	26.3447	25.9941	21.8299	22.2269	22.7252	26.1038	22.2269	7.5043	22	3	P63173	P63173	60S ribosomal protein L38	RPL38
18.347	18.1689	18.6962	17.8211	17.9784	17.791	18.347	17.8211	20.5391	21.0754	20.9449	19.4179	19.3581	19.1741	20.9449	19.3581	15.098	30	8	Q92841	Q92841	Probable ATP-dependent RNA helicase DDX17	DDX17
19.4369	19.6878	19.5679	17.6399	18.0189	0	19.5679	17.6399	24.3871	24.5449	24.8311	24.0625	23.9983	24.1742	24.5449	24.0625	8.1185	23	3	P68133;P68032;P63267;P62736	P68133;P68032;P63267;P62736	Actin, alpha skeletal muscle;Actin, alpha cardiac muscle 1;Actin, gamma-enteric smooth muscle;Actin, aortic smooth muscle	ACTA1;ACTC1;ACTG2;ACTA2
17.6773	17.8213	17.4109	18.162	17.64	17.8345	17.6773	17.8345	20.5065	20.3065	20.4423	19.7316	19.3749	19.0451	20.4423	19.3749	9.1056	7	2	P18124	P18124	60S ribosomal protein L7	RPL7
17.8568	18.3142	17.9163	18.4247	17.7269	17.8834	17.9163	17.8834	20.8392	21.1065	20.7371	19.0799	19.4253	18.6812	20.8392	19.0799	2.5431	7	1	P84103	P84103	Serine/arginine-rich splicing factor 3	SRSF3
18.2778	18.3736	18.5537	17.8943	18.5276	17.7393	18.3736	17.8943	21.454	21.3502	21.0429	19.7078	20.1053	19.7504	21.3502	19.7504	35.153	38	10	Q00839	Q00839	Heterogeneous nuclear ribonucleoprotein U	HNRNPU
17.1906	17.2011	18.1789	18.2082	17.7621	17.8952	17.2011	17.8952	18.6445	18.409	18.7284	17.9144	18.1165	17.7387	18.6445	17.9144	6.565	11	3	P00338	P00338	L-lactate dehydrogenase A chain	LDHA
18.9319	18.4448	19.0935	17.8676	17.9237	18.1742	18.9319	17.9237	22.1129	22.4122	22.1668	21.3342	21.16	21.3601	22.1668	21.3342	20.685	39	10	Q15233;Q8WXF1	Q15233	Non-POU domain-containing octamer-binding protein	NONO
18.393	17.9101	18.2496	17.9335	15.2117	18.2341	18.2496	17.9335	23.9791	23.6113	23.1474	22.458	21.867	21.9792	23.6113	21.9792	14.896	34	8	P05388;Q8NHW5	P05388;Q8NHW5	60S acidic ribosomal protein P0;60S acidic ribosomal protein P0-like	RPLP0;RPLP0P6
18.9571	18.3947	18.2788	18.5632	17.6337	17.9392	18.3947	17.9392	20.0327	20.6188	19.9455	18.9468	19.0767	18.9125	20.0327	18.9468	2.0889	6	1	O95399	O95399	Urotensin-2	UTS2
18.4606	18.2417	18.8018	16.8648	18.0856	18.3981	18.4606	18.0856	21.6138	21.5582	20.7578	21.0722	20.5321	20.6407	21.5582	20.6407	18.17	27	8	P61247	P61247	40S ribosomal protein S3a	RPS3A
16.6342	19.364	19.3494	18.1725	18.3892	18.2164	19.3494	18.2164	22.98	23.3756	22.7711	20.7771	21.2781	21.0911	22.98	21.0911	18.378	27	8	P06733	P06733	Alpha-enolase	ENO1
20.948	20.8243	20.7676	18.4134	18.2166	17.2644	20.8243	18.2166	23.9504	24.2572	23.888	22.5132	22.2377	23.1489	23.9504	22.5132	84.476	103	22	P25705	P25705	ATP synthase subunit alpha, mitochondrial	ATP5A1
13.0224	16.3717	0	18.2361	18.2883	18.0949	13.0224	18.2361	24.7684	24.1908	23.9625	22.5156	22.4719	22.507	24.1908	22.507	44.885	42	13	O00629	O00629	Importin subunit alpha-3	KPNA4
18.6756	19.3049	17.8326	17.8753	18.5998	18.2549	18.6756	18.2549	22.2722	21.9622	22.2643	18.5329	18.3939	18.4121	22.2643	18.4121	5.9998	8	3	P83731	P83731	60S ribosomal protein L24	RPL24
19.445	19.302	19.5718	18.3313	18.4888	17.7756	19.445	18.3313	22.0198	21.9535	21.8147	20.3727	19.6628	20.3166	21.9535	20.3166	36.372	42	11	P11021	P11021	78 kDa glucose-regulated protein	HSPA5
19.0296	18.8718	19.1165	18.3936	18.675	17.8761	19.0296	18.3936	22.0747	23.2432	21.9207	21.4445	21.137	21.2809	22.0747	21.2809	37.876	52	12	Q9NZI8	Q9NZI8	Insulin-like growth factor 2 mRNA-binding protein 1	IGF2BP1
19.1182	17.2022	16.6406	18.394	0	0	17.2022	0	22.7916	22.6228	22.5728	21.6904	21.4085	22.1678	22.6228	21.6904	53.271	18	4	Q04837	Q04837	Single-stranded DNA-binding protein, mitochondrial	SSBP1
19.0947	18.9755	18.8774	18.1629	18.6288	0	18.9755	18.1629	21.5782	21.7976	21.211	21.2298	19.8806	20.3609	21.5782	20.3609	4.8459	5	2	P62750	P62750	60S ribosomal protein L23a	RPL23A
18.9865	18.621	18.8789	18.2802	18.7089	0	18.8789	18.2802	25.9795	25.5588	20.37	21.4904	24.3361	22.1885	25.5588	22.1885	10.521	13	3	P04406	P04406	Glyceraldehyde-3-phosphate dehydrogenase	GAPDH
17.3646	18.3698	18.399	18.5155	18.7153	17.1227	18.3698	18.5155	17.6648	17.6983	17.6149	18.5455	17.7134	18.7483	17.6648	18.5455	4.7132	15	3	P08865	P08865	40S ribosomal protein SA	RPSA
19.0036	19.4395	19.377	0	0	18.5276	19.377	0	23.044	22.2848	22.5863	19.9085	19.8666	19.7837	22.5863	19.8666	7.0708	9	5	P84085	P84085	ADP-ribosylation factor 5	ARF5
22.5161	22.841	22.8904	19.6217	18.5337	18.0387	22.841	18.5337	22.5773	21.7698	22.5235	21.0311	19.7965	20.3446	22.5235	20.3446	7.2984	12	2	P35268	P35268	60S ribosomal protein L22	RPL22
21.776	21.5193	21.5209	17.523	18.883	18.5408	21.5209	18.5408	22.4983	22.4544	22.0962	21.2557	21.0439	21.1888	22.4544	21.1888	12.593	27	5	P62826	P62826	GTP-binding nuclear protein Ran	RAN
18.3802	18.9098	17.8642	18.6117	18.094	18.9134	18.3802	18.6117	21.1424	21.1001	22.0409	19.3858	19.7065	20.0834	21.1424	19.7065	6.1929	6	3	P16403;P10412;P16402;P22492;Q02539	P16403;P10412;P16402;P22492;Q02539	Histone H1.2;Histone H1.4;Histone H1.3;Histone H1t;Histone H1.1	HIST1H1C;HIST1H1E;HIST1H1D;HIST1H1T;HIST1H1A
18.2979	17.3328	18.055	18.549	18.6187	18.8376	18.055	18.6187	25.8965	25.6218	24.3773	22.2413	24.532	22.0615	25.6218	22.2413	166.96	123	29	P10809	P10809	60 kDa heat shock protein, mitochondrial	HSPD1
19.6042	19.9267	19.1191	18.6427	0	0	19.6042	0	20.1153	19.4811	20.0997	18.8762	18.2061	18.8238	20.0997	18.8238	3.9819	3	1	P84090	P84090	Enhancer of rudimentary homolog	ERH
19.8055	19.9433	19.8982	18.7736	18.399	18.7099	19.8982	18.7099	21.993	19.8146	21.4439	0	19.1849	0	21.4439	0	3.5839	7	2	P62318	P62318	Small nuclear ribonucleoprotein Sm D3	SNRPD3
20.739	20.3192	20.4627	18.7563	18.8039	17.7649	20.4627	18.7563	23.3389	23.0014	22.7798	21.3772	21.2313	21.0731	23.0014	21.2313	20.648	34	7	P31943;P55795	P31943;P55795	Heterogeneous nuclear ribonucleoprotein H;Heterogeneous nuclear ribonucleoprotein H, N-terminally processed;Heterogeneous nuclear ribonucleoprotein H2	HNRNPH1;HNRNPH2
21.9661	21.8674	22.3062	18.8452	18.7971	16.6835	21.9661	18.7971	24.3699	23.0777	24.4933	20.9293	20.023	20.5013	24.3699	20.5013	9.1009	14	4	P42677;Q71UM5	P42677;Q71UM5	40S ribosomal protein S27;40S ribosomal protein S27-like	RPS27;RPS27L
22.8838	23.0598	23.2524	18.7462	19.0755	18.8444	23.0598	18.8444	24.8023	25.3225	24.602	22.7195	22.7347	22.854	24.8023	22.7347	64.692	138	21	P23396	P23396	40S ribosomal protein S3	RPS3
19.7405	19.8959	19.8136	18.9274	18.6192	19.0457	19.8136	18.9274	23.1996	22.9916	22.3993	21.2034	21.1002	20.523	22.9916	21.1002	14.479	27	7	P62701;Q8TD47;P22090	P62701	40S ribosomal protein S4, X isoform	RPS4X
17.0247	0	0	19.2757	19.0607	18.0742	0	19.0607	22.5221	22.6869	22.0963	20.4152	20.4556	20.8266	22.5221	20.4556	17.316	21	5	P52907	P52907	F-actin-capping protein subunit alpha-1	CAPZA1
22.4817	22.4469	22.5115	19.0816	19.0716	19.3027	22.4817	19.0816	27.439	27.5445	27.3232	25.3865	25.8068	25.9012	27.439	25.8068	91.365	211	26	P12236	P12236	ADP/ATP translocase 3;ADP/ATP translocase 3, N-terminally processed	SLC25A6
20.8216	21.1811	21.0495	19.2751	19.0932	18.4937	21.0495	19.0932	20.2793	20.5735	20.544	17.9707	18.6602	18.6514	20.544	18.6514	27.25	36	14	Q9UJV9	Q9UJV9	Probable ATP-dependent RNA helicase DDX41	DDX41
19.5337	19.6469	19.6049	19.0856	19.5879	19.1215	19.6049	19.1215	22.5423	22.5269	22.3674	21.826	21.8716	22.2552	22.5269	21.8716	39.387	58	12	P11940;Q9H361;Q4VXU2;Q5JQF8	P11940;Q9H361	Polyadenylate-binding protein 1;Polyadenylate-binding protein 3	PABPC1;PABPC3
18.7347	19.076	19.0925	19.1766	19.4327	18.9597	19.076	19.1766	21.144	21.1688	21.0921	19.2511	19.2702	19.4677	21.144	19.2702	30.714	39	10	O00571;O15523;Q9NQI0	O00571;O15523	ATP-dependent RNA helicase DDX3X;ATP-dependent RNA helicase DDX3Y	DDX3X;DDX3Y
21.1591	20.2279	20.0459	19.3585	19.1906	18.6879	20.2279	19.1906	21.9329	22.5996	21.1413	19.1399	19.872	20.5771	21.9329	19.872	15.025	13	3	P46783;Q9NQ39	P46783;Q9NQ39	40S ribosomal protein S10;Putative 40S ribosomal protein S10-like	RPS10;RPS10P5
18.1098	18.4981	18.4212	19.1993	19.7738	19.2217	18.4212	19.2217	23.9982	23.7592	23.7384	22.5851	22.4538	23.0971	23.7592	22.5851	82.514	141	26	P08238;Q58FF7;Q14568;Q58FF6;Q58FG0	P08238	Heat shock protein HSP 90-beta	HSP90AB1
21.9773	21.909	21.8466	19.4923	19.231	17.9142	21.909	19.231	26.8813	27.2953	26.1861	23.6282	24.1902	23.9153	26.8813	23.9153	68.326	114	6	P07437;A6NNZ2;CON__ENSEMBL:ENSBTAP00000025008;Q9H4B7	P07437	Tubulin beta chain	TUBB
20.1794	19.5602	19.8091	19.5011	19.1497	19.2801	19.8091	19.2801	23.4229	23.5409	23.3233	22.1678	22.124	21.8493	23.4229	22.124	53.243	83	17	P11142;P54652	P11142	Heat shock cognate 71 kDa protein	HSPA8
22.833	22.7526	22.6362	19.9004	18.3135	19.4789	22.7526	19.4789	23.3577	23.2158	22.6462	21.2914	21.1901	21.326	23.2158	21.2914	18.025	26	9	P62280	P62280	40S ribosomal protein S11	RPS11
20.025	20.1684	19.7261	19.9851	19.5263	19.32	20.025	19.5263	21.3169	21.4892	20.5754	20.0389	20.0033	20.4834	21.3169	20.0389	11.857	16	6	Q9UHX1	Q9UHX1	Poly(U)-binding-splicing factor PUF60	PUF60
16.1249	17.8184	17.9816	19.5698	20.6878	19.1413	17.8184	19.5698	23.8773	23.8786	23.7091	22.8801	22.7404	22.793	23.8773	22.793	46.155	43	12	P67936	P67936	Tropomyosin alpha-4 chain	TPM4
17.0604	18.0985	18.8255	19.6199	18.9149	20.0858	18.0985	19.6199	22.2439	21.973	21.6532	18.5761	22.8472	0	21.973	18.5761	3.1105	6	2	Q99878;Q96KK5;Q9BTM1;Q16777;Q93077;Q7L7L0;Q6FI13;P20671;P0C0S8;P04908;Q71UI9;P0C0S5;Q8IUE6;Q96QV6;P16104	Q99878;Q96KK5;Q9BTM1;Q16777;Q93077;Q7L7L0;Q6FI13;P20671;P0C0S8;P04908;Q71UI9;P0C0S5;Q8IUE6;Q96QV6;P16104	Histone H2A type 1-J;Histone H2A type 1-H;Histone H2A.J;Histone H2A type 2-C;Histone H2A type 1-C;Histone H2A type 3;Histone H2A type 2-A;Histone H2A type 1-D;Histone H2A type 1;Histone H2A type 1-B/E;Histone H2A.V;Histone H2A.Z;Histone H2A type 2-B;Histone H2A type 1-A;Histone H2AX	HIST1H2AJ;HIST1H2AH;H2AFJ;HIST2H2AC;HIST1H2AC;HIST3H2A;HIST2H2AA3;HIST1H2AD;HIST1H2AG;HIST1H2AB;H2AFV;H2AFZ;HIST2H2AB;HIST1H2AA;H2AFX
22.006	22.2015	22.0135	20.3245	19.834	19.2883	22.0135	19.834	23.0946	22.8136	22.8392	21.7458	22.646	21.4427	22.8392	21.7458	14.786	40	7	P62913	P62913	60S ribosomal protein L11	RPL11
21.0169	20.7439	21.1623	19.9455	20.3606	19.5169	21.0169	19.9455	23.1446	23.6098	23.116	21.1565	21.3242	21.2386	23.1446	21.2386	22.77	37	10	Q06830	Q06830	Peroxiredoxin-1	PRDX1
23.2018	22.6775	23.0496	19.8263	20.0527	20.3482	23.0496	20.0527	24.8669	25.0446	24.8276	23.139	22.9508	23.5221	24.8669	23.139	27.666	45	9	P62263	P62263	40S ribosomal protein S14	RPS14
24.7035	24.7186	25.0744	20.5203	20.0863	20.0767	24.7186	20.0863	24.9632	24.4542	24.3206	21.7595	21.6466	21.5738	24.4542	21.6466	21.128	53	8	P62829	P62829	60S ribosomal protein L23	RPL23
21.3493	21.1495	21.1355	20.3117	20.1737	19.9565	21.1495	20.1737	25.8315	26.3104	25.6023	24.0752	24.9027	25.6156	25.8315	24.9027	246.58	164	29	P05783;CON__H-INV:HIT000015463;CON__Q92764;CON__Q497I4;Q92764	P05783	Keratin, type I cytoskeletal 18	KRT18
17.8684	18.1199	17.96	20.2783	20.3456	19.828	17.96	20.2783	25.6281	26.065	25.5603	23.2616	24.4145	24.1021	25.6281	24.1021	323.31	422	89	P35580;P13533	P35580	Myosin-10	MYH10
21.0718	21.0213	21.4943	20.5242	20.2376	20.4131	21.0718	20.4131	22.6071	22.4442	22.0511	20.6673	20.2667	20.29	22.4442	20.29	20.186	27	6	P39019	P39019	40S ribosomal protein S19	RPS19
19.866	20.5536	19.4728	20.4481	20.5992	18.7476	19.866	20.4481	23.092	23.5483	22.9169	21.7072	21.6819	22.4725	23.092	21.7072	8.745	25	4	P62987;P62979;P0CG47;P0CG48	P62987;P62979;P0CG47;P0CG48	Ubiquitin-60S ribosomal protein L40;Ubiquitin;60S ribosomal protein L40;Ubiquitin-40S ribosomal protein S27a;Ubiquitin;40S ribosomal protein S27a;Polyubiquitin-B;Ubiquitin;Polyubiquitin-C;Ubiquitin	UBA52;RPS27A;UBB;UBC
23.8121	23.6377	23.4227	20.7646	20.4656	19.2419	23.6377	20.4656	30.1072	29.5627	29.8848	27.0831	27.0551	27.6567	29.8848	27.0831	323.31	438	29	P68363;P68366;A6NHL2;Q9H853	P68363;P68366	Tubulin alpha-1B chain;Tubulin alpha-4A chain	TUBA1B;TUBA4A
24.4354	24.4765	24.2992	20.5791	20.8304	20.4423	24.4354	20.5791	26.0954	26.1128	25.8925	23.8143	23.7415	23.6552	26.0954	23.7415	46.673	134	14	Q5VTE0;P68104;Q05639	Q5VTE0;P68104;Q05639	Putative elongation factor 1-alpha-like 3;Elongation factor 1-alpha 1;Elongation factor 1-alpha 2	EEF1A1P5;EEF1A1;EEF1A2
21.951	21.7928	21.7081	20.7565	20.8069	20.7679	21.7928	20.7679	26.1557	25.4626	25.2867	23.2886	23.927	23.6204	25.4626	23.6204	26.947	70	9	P46782	P46782	40S ribosomal protein S5;40S ribosomal protein S5, N-terminally processed	RPS5
22.8757	23.2379	22.5264	20.8254	20.6333	20.8639	22.8757	20.8254	23.2006	23.6625	23.1641	21.9007	21.3734	21.2614	23.2006	21.3734	7.8768	28	3	P62851	P62851	40S ribosomal protein S25	RPS25
24.805	24.9284	25.3313	20.8258	21.1174	20.7867	24.9284	20.8258	24.3476	24.0708	23.2623	21.6329	21.4064	20.9415	24.0708	21.4064	15.517	24	5	P60866	P60866	40S ribosomal protein S20	RPS20
24.6903	24.4447	24.3838	21.2778	21.0454	20.5302	24.4447	21.0454	29.5537	29.3255	28.9438	26.6374	27.474	27.5011	29.3255	27.474	323.31	677	28	P68371	P68371	Tubulin beta-4B chain	TUBB4B
19.7896	20.1229	19.3665	21.3797	21.3891	21.5366	19.7896	21.3891	26.9739	27.0135	26.6546	23.8868	24.0068	23.9184	26.9739	23.9184	76.096	68	9	P19105;O14950;P24844	P19105;O14950	Myosin regulatory light chain 12A;Myosin regulatory light chain 12B	MYL12A;MYL12B
25.2166	25.4337	25.4067	22.1025	21.9685	21.1693	25.4067	21.9685	25.4607	25.8934	25.5706	23.6319	23.5452	23.3923	25.5706	23.5452	44.571	139	12	P62249	P62249	40S ribosomal protein S16	RPS16
22.9055	22.5998	22.8339	22.1245	22.0252	21.728	22.8339	22.0252	25.9327	25.5898	25.4524	24.2851	23.945	23.8522	25.5898	23.945	143.77	256	26	P0DMV9;P0DMV8	P0DMV9;P0DMV8	Heat shock 70 kDa protein 1B;Heat shock 70 kDa protein 1A	HSPA1B;HSPA1A
22.1912	21.6304	22.3101	21.3914	23.5216	22.2716	22.1912	22.2716	0	0	0	0	0	0	0	0	2.5736	10	1	P62273	P62273	40S ribosomal protein S29	RPS29
20.6406	20.7011	20.8117	22.3513	22.3413	22.128	20.7011	22.3413	27.8326	28.0752	27.0706	25.3665	26.017	26.0642	27.8326	26.017	323.31	1185	156	P35579;REV__Q9UKV3;P12883;P13535;P12882;P11055;Q9UKX2;A7E2Y1	P35579	Myosin-9	MYH9
23.7349	23.9895	24.2644	21.8146	22.6461	22.7249	23.9895	22.6461	25.0299	26.3154	24.4912	22.7624	23.1444	23.5476	25.0299	23.1444	43.386	82	12	P22061	P22061	Protein-L-isoaspartate(D-aspartate) O-methyltransferase	PCMT1
21.5519	22.1786	21.0591	23.1631	22.7639	22.5211	21.5519	22.7639	29.1885	26.7576	28.3368	27.1343	27.4159	26.1432	28.3368	27.1343	37.133	93	7	P60660	P60660	Myosin light polypeptide 6	MYL6
25.3858	25.3468	25.1406	23.487	23.532	23.2462	25.3468	23.487	26.9887	27.2037	26.8868	24.7789	24.5695	24.7436	26.9887	24.7436	138.13	193	17	P62269	P62269	40S ribosomal protein S18	RPS18
24.1352	24.204	24.1189	24.8822	25.217	24.8337	24.1352	24.8822	29.0075	29.2447	28.7679	27.804	27.7933	27.7342	29.0075	27.7933	279.1	530	26	P63261	P63261	Actin, cytoplasmic 2;Actin, cytoplasmic 2, N-terminally processed	ACTG1
